# Supplementary material for: Hydrocarbon Cycling in the Tokamachi Mud Volcano (Japan): Insights from Isotopologue and Metataxonomic Analyses
Source: Microorganisms. 2022 Jul 14;10(7):1417. doi: 10.3390/microorganisms10071417 (PMC9323770; doi:10.3390/microorganisms10071417)
Supplement: Supplementary file 1 [file microorganisms-10-01417-s001.zip]

Archive with 1 entries (1 files):
- microorganisms-1769142-supplementary.xlsx
