# Supplementary material for: Hydrocarbon Cycling in the Tokamachi Mud Volcano (Japan): Insights from Isotopologue and Metataxonomic Analyses
Source: Microorganisms. 2022 Jul 14;10(7):1417. doi: 10.3390/microorganisms10071417 (PMC9323770; doi:10.3390/microorganisms10071417)
Supplement: Supplementary file 1 [file microorganisms-10-01417-s001.zip › microorganisms-1769142-supplementary.xlsx]

## Sheet: Table S1
			Chemical composition (%)						Isotopic composition (‰)							Propane PSIA			Metagenomic contribution (%)
	sampleID	Temperature (°C)	CH4	CO2	C2H6	C3H8	i-C4H10	n-C4H10	d13C(CH4)	δD(CH4)	d13C(CO2)	d13C(C2H6)	d13C(C3H8)	d13C(i-C4H10)	d13C(n-C4H10)	D13CCentral	d13CCentral	d13CTerminal	Bathyarchaea	Methanogens	ANME	Acidobacteria	Bacteroidetes	Chloroflexi	Cyanobateria	Firmicutes	Alphaproteobacteria	SRB group	other Deltaproteobacteria	Rhodocyclaceae	Methylophilaceae	Methylococcales	Burkholderiaceae	other Gammaproteobacteria	Others
	G1	12.8	96.6622	2.17997	0.744554	0.104662	0.255852	0.0527204	-34.0842	-170.42	28.4857	-21.1507	-9.78633	-24.3043	-14.599	31.5	11.2137	-20.2863	0.9	1.8	0	6.9	13.6	10.4	0.2	4.6	0.6	9	2.7	19.7	0.8	0.8	0	3	25
	G2	10.6	96.7361	2.06673	0.760388	0.108299	0.275044	0.0534651	-34.8583	-166.528	24.4133	-21.579	-10.2493	-25.1973	-15.2993	30.5	10.084	-20.416	0.2	1.4	0	0.3	8.3	5.2	0	2	0.2	4.4	1.3	57.8	1.2	0.8	0.384	1.8	14.716
	M1	14.5	93.1856	5.94855	0.666218	0.199586	bdl	bdl	-37.2497	-170.432	34.494	-25.9822	-13.5363	bdl	bdl	29.2	5.93042	-23.2696	1.4	0.6	0.8	0.9	11.2	2.5	4.8	3	0	2.7	0.7	40	3.5	2.3	0	12.5	13.1
	M2	13.8	94.3853	4.69694	0.592904	0.324865	bdl	bdl	-36.7847	-169.763	34.101	-26.3413	-14.435	bdl	bdl	28.3	4.43167	-23.8683	2.3	1.4	0.9	1.7	9.2	8.2	0	1.6	0.1	4	2.7	38.8	0.4	0	0.346	4.3	24.054
	M3	12.3	93.9439	6.02338	0.0311554	0.0015767	bdl	bdl	-36.9883	-180.727	32.6577	-23.2693	-1.7205	bdl	bdl	bdl	-	-	0	0	0	1.4	43.8	1.5	8.7	2.8	0.8	1.8	0.4	12.7	1.8	2.6	0.0642508	6.1	15.5357
	M4	15.7	96.5	3.43304	0.0513748	0.0155887	bdl	bdl	-38.5603	-181.997	19.0817	-24.8903	-8.81333	bdl	bdl	40.5	18.1867	-22.3133	2.1	1.6	0	21.7	16.5	7.4	3.3	0.6	2.8	7.8	4.2	1.8	0	1.6	0.751	8.5	19.349
	M5	12.2	95.3848	4.41408	0.126217	0.0749234	bdl	bdl	-37.7687	-174.78	33.8253	-25.1277	-10.4327	bdl	bdl	37.2	14.3673	-22.8327	0	0	0	9.7	21.8	1.3	15.4	4.7	0.6	11.8	2.2	9.8	0.9	2.5	0.875	4.6	13.825
			bdl - below detection limit						bdl - below detection limit

## Sheet: Table S2
index								G1	G2	M1	M2	M3	M4	M5
D_0__Archaea	D_1__Altiarchaeota	D_2__Altiarchaeia	D_3__uncultured archaeon	D_4__uncultured archaeon	D_5__uncultured archaeon	D_6__uncultured archaeon		0.00194721	0	0	0	0	0	0
D_0__Archaea	D_1__Altiarchaeota	D_2__Altiarchaeia	D_3__uncultured euryarchaeote	D_4__uncultured euryarchaeote	D_5__uncultured euryarchaeote	D_6__uncultured euryarchaeote		0.00348858	0	0	0	0	0	0
D_0__Archaea	D_1__Asgardaeota	D_2__Lokiarchaeia	__	__	__	__		0	0	0	0.00234945	0	0	0
D_0__Archaea	D_1__Crenarchaeota	D_2__Bathyarchaeia	D_3__Candidatus Bathyarchaeota archaeon BA2	D_4__Candidatus Bathyarchaeota archaeon BA2	D_5__Candidatus Bathyarchaeota archaeon BA2	D_6__Candidatus Bathyarchaeota archaeon BA2		0	0	0.00152858	0.00173117	0	0	0
D_0__Archaea	D_1__Crenarchaeota	D_2__Bathyarchaeia	D_3__uncultured crenarchaeote MCG	D_4__uncultured crenarchaeote MCG	D_5__uncultured crenarchaeote MCG	D_6__uncultured crenarchaeote MCG		0.0031348	0	0	0	0	0.0048248	0
D_0__Archaea	D_1__Crenarchaeota	D_2__Bathyarchaeia	D_3__uncultured marine crenarchaeote E6-3G	D_4__uncultured marine crenarchaeote E6-3G	D_5__uncultured marine crenarchaeote E6-3G	D_6__uncultured marine crenarchaeote E6-3G		0.000628931	0.00165997	0	0	0	0	0
D_0__Archaea	D_1__Crenarchaeota	D_2__Bathyarchaeia	D_3__uncultured thaumarchaeote	D_4__uncultured thaumarchaeote	D_5__uncultured thaumarchaeote	D_6__uncultured thaumarchaeote		0	0	0.00214002	0.0155806	0	0	0
D_0__Archaea	D_1__Crenarchaeota	D_2__Bathyarchaeia	__	__	__	__		0.0047818	0	0.0100887	0.00605911	0	0.016044	0
D_0__Archaea	D_1__Crenarchaeota	D_2__Verstraetearchaeia	D_3__Methanomethyliales	D_4__Methanomethyliaceae	D_5__Candidatus Methanomethylicus	D_6__Candidatus Methanomethylicus mesodigestum		0.00061467	0	0	0	0	0	0
D_0__Archaea	D_1__Diapherotrites	D_2__Iainarchaeia	D_3__Iainarchaeales	__	__	__		0	0	0	0.000865587	0	0	0
D_0__Archaea	D_1__Diapherotrites	D_2__Micrarchaeia	D_3__Candidatus Micrarchaeota archaeon CG1_02_55_41	D_4__Candidatus Micrarchaeota archaeon CG1_02_55_41	D_5__Candidatus Micrarchaeota archaeon CG1_02_55_41	D_6__Candidatus Micrarchaeota archaeon CG1_02_55_41		0	0	0	0.00160752	0	0	0
D_0__Archaea	D_1__Diapherotrites	D_2__Micrarchaeia	D_3__uncultured crenarchaeote	D_4__uncultured crenarchaeote	D_5__uncultured crenarchaeote	D_6__uncultured crenarchaeote		0	0	0	0	0	0	0
D_0__Archaea	D_1__Diapherotrites	D_2__Micrarchaeia	D_3__uncultured euryarchaeote VAL90	D_4__uncultured euryarchaeote VAL90	D_5__uncultured euryarchaeote VAL90	D_6__uncultured euryarchaeote VAL90		0.00020489	0	0	0	0	0	0
D_0__Archaea	D_1__Euryarchaeota	D_2__Methanobacteria	D_3__Methanobacteriales	D_4__Methanobacteriaceae	D_5__Methanobacterium	D_6__Methanobacterium lacus		0	0	0	0	0	0.000732124	0
D_0__Archaea	D_1__Euryarchaeota	D_2__Methanobacteria	D_3__Methanobacteriales	D_4__Methanobacteriaceae	D_5__Methanobacterium	D_6__archaeon enrichment culture clone C1-20C-A		0.00122934	0.00122313	0	0	0	0	0
D_0__Archaea	D_1__Euryarchaeota	D_2__Methanobacteria	D_3__Methanobacteriales	D_4__Methanobacteriaceae	D_5__Methanobacterium	__		0.000628931	0.00148524	0	0	0	0	0
D_0__Archaea	D_1__Euryarchaeota	D_2__Methanomicrobia	D_3__ANME-1	D_4__ANME-1a	D_5__uncultured euryarchaeote	D_6__uncultured euryarchaeote		0	0	0	0.003586	0	0	0
D_0__Archaea	D_1__Euryarchaeota	D_2__Methanomicrobia	D_3__ANME-1	D_4__ANME-1b	D_5__uncultured ANME-1 euryarchaeote	D_6__uncultured ANME-1 euryarchaeote		0	0	0.00794864	0.00519352	0	0	0
D_0__Archaea	D_1__Euryarchaeota	D_2__Methanomicrobia	D_3__Methanomicrobiales	D_4__Methanocorpusculaceae	D_5__Methanocorpusculum	D_6__Methanocorpusculum bavaricum DSM 4179		0	0	0	0.000865587	0	0	0
D_0__Archaea	D_1__Euryarchaeota	D_2__Methanomicrobia	D_3__Methanomicrobiales	D_4__Methanomicrobiaceae	__	__		0	0	0	0	0	0	0
D_0__Archaea	D_1__Euryarchaeota	D_2__Methanomicrobia	D_3__Methanomicrobiales	D_4__Methanoregulaceae	D_5__Methanolinea	D_6__metagenome		0	0	0.00244574	0	0	0	0
D_0__Archaea	D_1__Euryarchaeota	D_2__Methanomicrobia	D_3__Methanomicrobiales	D_4__Methanoregulaceae	D_5__Methanolinea	D_6__uncultured euryarchaeote		0.00165094	0.00323257	0	0	0	0	0
D_0__Archaea	D_1__Euryarchaeota	D_2__Methanomicrobia	D_3__Methanomicrobiales	D_4__Methanoregulaceae	D_5__Methanoregula	D_6__bioreactor metagenome		0.00173003	0	0	0	0	0	0
D_0__Archaea	D_1__Euryarchaeota	D_2__Methanomicrobia	D_3__Methanomicrobiales	D_4__Methanoregulaceae	D_5__Methanoregula	__		0.00216195	0.00218417	0	0.00655373	0	0.00254804	0
D_0__Archaea	D_1__Euryarchaeota	D_2__Methanomicrobia	D_3__Methanomicrobiales	__	__	__		0	0.0013105	0	0.00136021	0	0	0
D_0__Archaea	D_1__Euryarchaeota	D_2__Methanomicrobia	D_3__Methanosarcinales	D_4__Methanoperedenaceae	D_5__Candidatus Methanoperedens	D_6__Candidatus Methanoperedens sp. BLZ1		0	0	0.00214002	0	0	0.00678164	0
D_0__Archaea	D_1__Euryarchaeota	D_2__Methanomicrobia	D_3__Methanosarcinales	D_4__Methanosaetaceae	D_5__Methanosaeta	D_6__archaeon enrichment culture clone A13		0	0	0	0	0	0	0
D_0__Archaea	D_1__Euryarchaeota	D_2__Methanomicrobia	D_3__Methanosarcinales	D_4__Methanosaetaceae	D_5__Methanosaeta	__		0	0	0	0	0	0	7.59763e-05
D_0__Archaea	D_1__Euryarchaeota	D_2__Methanomicrobia	D_3__Methanosarcinales	D_4__Methanosarcinaceae	D_5__ANME-3	__		0	0	0	0.00284407	0	0	0
D_0__Archaea	D_1__Euryarchaeota	D_2__Methanomicrobia	__	__	__	__		0.00235061	0.0015726	0	0	0	0	0
D_0__Archaea	D_1__Euryarchaeota	D_2__Thermococci	D_3__Methanofastidiosales	D_4__Methanofastidiosaceae	D_5__Candidatus Methanofastidiosum	D_6__Arc I group archaeon U1lsi0528_Bin055		0.00356325	0	0	0	0	0	0
D_0__Archaea	D_1__Euryarchaeota	D_2__Thermococci	D_3__Methanofastidiosales	D_4__Methanofastidiosaceae	D_5__Candidatus Methanofastidiosum	__		0	0.00279574	0	0.00210214	0	0	0
D_0__Archaea	D_1__Euryarchaeota	D_2__Thermococci	D_3__Methanofastidiosales	D_4__uncultured	D_5__uncultured archaeon 19b-32	D_6__uncultured archaeon 19b-32		0	0	0.0018343	0	0	0	0
D_0__Archaea	D_1__Euryarchaeota	D_2__Thermoplasmata	D_3__Marine Benthic Group D and DHVEG-1	D_4__uncultured eukaryote	D_5__uncultured eukaryote	D_6__uncultured eukaryote		0.00319916	0	0	0	0	0.000325388	0
D_0__Archaea	D_1__Euryarchaeota	D_2__Thermoplasmata	D_3__Methanomassiliicoccales	D_4__Methanomassiliicoccaceae	D_5__uncultured	D_6__metagenome		0	0.00200944	0	0	0	0	0
D_0__Archaea	D_1__Euryarchaeota	D_2__Thermoplasmata	D_3__Methanomassiliicoccales	D_4__Methanomassiliicoccaceae	D_5__uncultured	D_6__uncultured methanogenic archaeon		0.00198849	0	0	0	0	0	0
D_0__Archaea	D_1__Euryarchaeota	D_2__Thermoplasmata	D_3__Methanomassiliicoccales	D_4__Methanomassiliicoccaceae	D_5__uncultured	__		0	0	0	0	0	0.00056943	0
D_0__Archaea	D_1__Euryarchaeota	D_2__Thermoplasmata	D_3__Methanomassiliicoccales	D_4__uncultured	D_5__uncultured Thermoplasmatales archaeon	D_6__uncultured Thermoplasmatales archaeon		0.000943396	0	0	0	0	0.00455674	0
D_0__Archaea	D_1__Euryarchaeota	D_2__Thermoplasmata	D_3__Methanomassiliicoccales	D_4__uncultured	D_5__uncultured archaeon	D_6__uncultured archaeon		0	0	0	0	0	0.000610103	0.000113964
D_0__Archaea	D_1__Euryarchaeota	D_2__Thermoplasmata	D_3__Methanomassiliicoccales	D_4__uncultured	D_5__uncultured bacterium	D_6__uncultured bacterium		0.00388804	0	0	0	0	0	0
D_0__Archaea	D_1__Euryarchaeota	D_2__Thermoplasmata	D_3__SG8-5	D_4__uncultured euryarchaeote	D_5__uncultured euryarchaeote	D_6__uncultured euryarchaeote		0	0.000961034	0	0.00197848	0	0	0
D_0__Archaea	D_1__Euryarchaeota	D_2__Thermoplasmata	D_3__SG8-5	__	__	__		0.00375144	0	0	0	0	0	0
D_0__Archaea	D_1__Euryarchaeota	D_2__Thermoplasmata	D_3__uncultured	D_4__uncultured Thermoplasmata archaeon	D_5__uncultured Thermoplasmata archaeon	D_6__uncultured Thermoplasmata archaeon		0	0.000698934	0	0	0	0	0
D_0__Archaea	D_1__Euryarchaeota	D_2__Thermoplasmata	D_3__uncultured	D_4__uncultured archaeon WCHD3-16	D_5__uncultured archaeon WCHD3-16	D_6__uncultured archaeon WCHD3-16		0.000891798	0	0	0	0	0	0
D_0__Archaea	D_1__Euryarchaeota	D_2__Thermoplasmata	D_3__uncultured	D_4__uncultured archaeon	D_5__uncultured archaeon	D_6__uncultured archaeon		0.000314465	0	0	0	0	0	0
D_0__Archaea	D_1__Nanoarchaeaeota	D_2__Woesearchaeia	D_3__Candidatus Diapherotrites archaeon ADurb.Bin253	D_4__Candidatus Diapherotrites archaeon ADurb.Bin253	D_5__Candidatus Diapherotrites archaeon ADurb.Bin253	D_6__Candidatus Diapherotrites archaeon ADurb.Bin253		0.00116498	0.00279574	0	0.00210214	0	0	0
D_0__Archaea	D_1__Nanoarchaeaeota	D_2__Woesearchaeia	D_3__Candidatus Pacearchaeota archaeon RBG_19FT_COMBO_34_9	D_4__Candidatus Pacearchaeota archaeon RBG_19FT_COMBO_34_9	D_5__Candidatus Pacearchaeota archaeon RBG_19FT_COMBO_34_9	D_6__Candidatus Pacearchaeota archaeon RBG_19FT_COMBO_34_9		0	0	0	0.00445159	0	0	0
D_0__Archaea	D_1__Nanoarchaeaeota	D_2__Woesearchaeia	D_3__Candidatus Staskawiczbacteria bacterium RIFCSPHIGHO2_01_FULL_34_27	D_4__Candidatus Staskawiczbacteria bacterium RIFCSPHIGHO2_01_FULL_34_27	D_5__Candidatus Staskawiczbacteria bacterium RIFCSPHIGHO2_01_FULL_34_27	D_6__Candidatus Staskawiczbacteria bacterium RIFCSPHIGHO2_01_FULL_34_27		0	0	0	0.000494621	0	0	0
D_0__Archaea	D_1__Nanoarchaeaeota	D_2__Woesearchaeia	D_3__Candidatus Staskawiczbacteria bacterium RIFOXYA2_FULL_32_7	D_4__Candidatus Staskawiczbacteria bacterium RIFOXYA2_FULL_32_7	D_5__Candidatus Staskawiczbacteria bacterium RIFOXYA2_FULL_32_7	D_6__Candidatus Staskawiczbacteria bacterium RIFOXYA2_FULL_32_7		0.000275157	0	0	0	0	0	0
D_0__Archaea	D_1__Nanoarchaeaeota	D_2__Woesearchaeia	D_3__archaeon GW2011_AR13	D_4__archaeon GW2011_AR13	D_5__archaeon GW2011_AR13	D_6__archaeon GW2011_AR13		0	0	0	0.000741931	0	0	0
D_0__Archaea	D_1__Nanoarchaeaeota	D_2__Woesearchaeia	D_3__metagenome	D_4__metagenome	D_5__metagenome	D_6__metagenome		0.000707547	0	0	0	0	0	0
D_0__Archaea	D_1__Nanoarchaeaeota	D_2__Woesearchaeia	D_3__uncultured archaeon CLEAR-15	D_4__uncultured archaeon CLEAR-15	D_5__uncultured archaeon CLEAR-15	D_6__uncultured archaeon CLEAR-15		0	0	0	0	0.00167052	0	0
D_0__Archaea	D_1__Nanoarchaeaeota	D_2__Woesearchaeia	D_3__uncultured bacterium	D_4__uncultured bacterium	D_5__uncultured bacterium	D_6__uncultured bacterium		0	0.0036694	0	0.00568814	0	0	0
D_0__Archaea	D_1__Nanoarchaeaeota	D_2__Woesearchaeia	D_3__uncultured euryarchaeote	D_4__uncultured euryarchaeote	D_5__uncultured euryarchaeote	D_6__uncultured euryarchaeote		0.00303752	0.00113577	0	0.00234945	0	0	0
D_0__Archaea	D_1__Nanoarchaeaeota	D_2__Woesearchaeia	__	__	__	__		0.00237322	0	0.000764292	0.00754297	0.00154202	0.000488083	0
D_0__Archaea	D_1__Thaumarchaeota	D_2__Group 1.1c	D_3__uncultured crenarchaeote	D_4__uncultured crenarchaeote	D_5__uncultured crenarchaeote	D_6__uncultured crenarchaeote		0	0	0	0	0	0.000162694	0
D_0__Archaea	D_1__Thaumarchaeota	D_2__Nitrososphaeria	D_3__Nitrosotaleales	D_4__Nitrosotaleaceae	D_5__Candidatus Nitrosotalea	D_6__Candidatus Nitrosotalea devanaterra		0	0	0	0	0	0.00145497	0.000949704
D_0__Archaea	__	__	__	__	__	__		0	0	0	0.00160752	0	0	0
D_0__Bacteria	D_1__Acidobacteria	D_2__Acidobacteriia	D_3__Acidobacteriales	D_4__Acidobacteriaceae (Subgroup 1)	D_5__Occallatibacter	__		0	0	0	0	0	0.00227772	0.00239625
D_0__Bacteria	D_1__Acidobacteria	D_2__Acidobacteriia	D_3__Acidobacteriales	D_4__Acidobacteriaceae (Subgroup 1)	D_5__uncultured	D_6__uncultured Acidobacteriales bacterium		0	0	0	0	0	0.00466627	0.00106367
D_0__Bacteria	D_1__Acidobacteria	D_2__Acidobacteriia	D_3__Acidobacteriales	D_4__Acidobacteriaceae (Subgroup 1)	__	__		0	0	0	0	0	0	0.0012916
D_0__Bacteria	D_1__Acidobacteria	D_2__Acidobacteriia	D_3__Acidobacteriales	D_4__Koribacteraceae	D_5__Candidatus Koribacter	D_6__Candidatus Koribacter versatilis Ellin345		0	0	0	0	0	0.00746156	0.00307704
D_0__Bacteria	D_1__Acidobacteria	D_2__Acidobacteriia	D_3__Acidobacteriales	D_4__Koribacteraceae	D_5__Candidatus Koribacter	D_6__uncultured Acidobacteriaceae bacterium		0	0	0	0	0	0.00463679	0.0070658
D_0__Bacteria	D_1__Acidobacteria	D_2__Acidobacteriia	D_3__Acidobacteriales	D_4__Koribacteraceae	D_5__Candidatus Koribacter	__		0.00214769	0	0	0	0	0.0156271	0.0105427
D_0__Bacteria	D_1__Acidobacteria	D_2__Acidobacteriia	D_3__Acidobacteriales	D_4__uncultured	D_5__bacterium Ellin7529	D_6__bacterium Ellin7529		0	0	0	0	0	0.00158627	0
D_0__Bacteria	D_1__Acidobacteria	D_2__Acidobacteriia	D_3__Acidobacteriales	D_4__uncultured	D_5__uncultured Acidobacterium UA3	D_6__uncultured Acidobacterium UA3		0	0	0	0	0	0.0035386	0
D_0__Bacteria	D_1__Acidobacteria	D_2__Acidobacteriia	D_3__Acidobacteriales	D_4__uncultured	D_5__uncultured Candidatus Koribacter sp.	D_6__uncultured Candidatus Koribacter sp.		0	0	0	0	0	0.0154176	0
D_0__Bacteria	D_1__Acidobacteria	D_2__Acidobacteriia	D_3__Acidobacteriales	D_4__uncultured	D_5__uncultured Holophaga sp.	D_6__uncultured Holophaga sp.		0	0	0	0	0	0	0.000759763
D_0__Bacteria	D_1__Acidobacteria	D_2__Acidobacteriia	D_3__Acidobacteriales	D_4__uncultured	D_5__uncultured delta proteobacterium	D_6__uncultured delta proteobacterium		0	0	0	0	0	0.009338	0
D_0__Bacteria	D_1__Acidobacteria	D_2__Acidobacteriia	D_3__Acidobacteriales	D_4__uncultured	__	__		0	0	0	0	0	0.00309665	0
D_0__Bacteria	D_1__Acidobacteria	D_2__Acidobacteriia	D_3__Acidobacteriales	__	__	__		0	0	0	0	0	0.021201	0.009611
D_0__Bacteria	D_1__Acidobacteria	D_2__Acidobacteriia	D_3__Solibacterales	D_4__Solibacteraceae (Subgroup 3)	D_5__Bryobacter	D_6__Acidobacteria bacterium LX128		0	0	0	0	0	0	0.00050984
D_0__Bacteria	D_1__Acidobacteria	D_2__Acidobacteriia	D_3__Solibacterales	D_4__Solibacteraceae (Subgroup 3)	D_5__Bryobacter	D_6__Acidobacteriaceae bacterium KBS 96		0	0	0.000917151	0	0	0	0
D_0__Bacteria	D_1__Acidobacteria	D_2__Acidobacteriia	D_3__Solibacterales	D_4__Solibacteraceae (Subgroup 3)	D_5__Bryobacter	D_6__uncultivated soil bacterium clone C002		0	0	0	0	0.00257003	0	0
D_0__Bacteria	D_1__Acidobacteria	D_2__Acidobacteriia	D_3__Solibacterales	D_4__Solibacteraceae (Subgroup 3)	D_5__Bryobacter	D_6__uncultured Holophaga sp.		0	0	0	0	0	0.00185242	0
D_0__Bacteria	D_1__Acidobacteria	D_2__Acidobacteriia	D_3__Solibacterales	D_4__Solibacteraceae (Subgroup 3)	D_5__Bryobacter	__		0	0	0	0	0.00950912	0.0042323	0.00186142
D_0__Bacteria	D_1__Acidobacteria	D_2__Acidobacteriia	D_3__Solibacterales	D_4__Solibacteraceae (Subgroup 3)	D_5__Candidatus Solibacter	D_6__Candidatus Solibacter usitatus Ellin6076		0	0	0	0	0	0	0.00307704
D_0__Bacteria	D_1__Acidobacteria	D_2__Acidobacteriia	D_3__Solibacterales	D_4__Solibacteraceae (Subgroup 3)	D_5__Candidatus Solibacter	D_6__bacterium Ellin6505		0.00125786	0	0	0	0	0	0
D_0__Bacteria	D_1__Acidobacteria	D_2__Acidobacteriia	D_3__Solibacterales	D_4__Solibacteraceae (Subgroup 3)	D_5__GOUTB8	D_6__uncultured soil bacterium		0	0	0	0	0	0.00422719	0
D_0__Bacteria	D_1__Acidobacteria	D_2__Acidobacteriia	D_3__Solibacterales	D_4__Solibacteraceae (Subgroup 3)	D_5__Paludibaculum	D_6__uncultured Acidobacteriaceae bacterium		0.00935665	0	0	0	0	0.00478543	0
D_0__Bacteria	D_1__Acidobacteria	D_2__Acidobacteriia	D_3__Solibacterales	D_4__Solibacteraceae (Subgroup 3)	D_5__Paludibaculum	D_6__uncultured bacterium SHA-18		0.00245821	0	0	0	0	0	0
D_0__Bacteria	D_1__Acidobacteria	D_2__Acidobacteriia	D_3__Solibacterales	D_4__Solibacteraceae (Subgroup 3)	D_5__Paludibaculum	D_6__uncultured bacterium SJA-149		0.00450271	0	0	0	0	0.000772798	0.00307404
D_0__Bacteria	D_1__Acidobacteria	D_2__Acidobacteriia	D_3__Solibacterales	D_4__Solibacteraceae (Subgroup 3)	D_5__Paludibaculum	D_6__uncultured soil bacterium		0.000982704	0	0	0	0	0.000650777	0
D_0__Bacteria	D_1__Acidobacteria	D_2__Acidobacteriia	D_3__Solibacterales	D_4__Solibacteraceae (Subgroup 3)	D_5__Paludibaculum	__		0	0	0	0	0	0	0.00292509
D_0__Bacteria	D_1__Acidobacteria	D_2__Acidobacteriia	D_3__Solibacterales	D_4__Solibacteraceae (Subgroup 3)	D_5__TSBb06	D_6__uncultured bacterium		0.00043239	0	0	0	0	0	0
D_0__Bacteria	D_1__Acidobacteria	D_2__Acidobacteriia	D_3__Solibacterales	D_4__Solibacteraceae (Subgroup 3)	__	__		0.00357704	0	0	0	0.00179902	0.021429	0.00725574
D_0__Bacteria	D_1__Acidobacteria	D_2__Acidobacteriia	D_3__Subgroup 13	D_4__uncultured Solibacterales bacterium	D_5__uncultured Solibacterales bacterium	D_6__uncultured Solibacterales bacterium		0	0	0.00244574	0	0	0	0
D_0__Bacteria	D_1__Acidobacteria	D_2__Acidobacteriia	D_3__Subgroup 13	__	__	__		0	0	0	0	0	0.00226844	0
D_0__Bacteria	D_1__Acidobacteria	D_2__Acidobacteriia	D_3__Subgroup 2	__	__	__		0	0	0	0	0	0.00150492	0.000873727
D_0__Bacteria	D_1__Acidobacteria	D_2__Aminicenantia	D_3__Aminicenantales	D_4__metagenome	D_5__metagenome	D_6__metagenome		0	0	0	0.00185483	0	0	0
D_0__Bacteria	D_1__Acidobacteria	D_2__Aminicenantia	D_3__Aminicenantales	D_4__uncultured bacterium SHA-89	D_5__uncultured bacterium SHA-89	D_6__uncultured bacterium SHA-89		0	0	0	0	0	0.000548616	0
D_0__Bacteria	D_1__Acidobacteria	D_2__Aminicenantia	D_3__Aminicenantales	D_4__uncultured microorganism	D_5__uncultured microorganism	D_6__uncultured microorganism		0	0	0	0.00284407	0	0	0
D_0__Bacteria	D_1__Acidobacteria	D_2__Aminicenantia	D_3__Aminicenantales	D_4__uncultured prokaryote	D_5__uncultured prokaryote	D_6__uncultured prokaryote		0.00627204	0	0.00351574	0	0	0.000284715	0
D_0__Bacteria	D_1__Acidobacteria	D_2__Aminicenantia	D_3__Aminicenantales	D_4__uncultured soil bacterium	D_5__uncultured soil bacterium	D_6__uncultured soil bacterium		0	0.00200944	0	0	0	0	0
D_0__Bacteria	D_1__Acidobacteria	D_2__Aminicenantia	D_3__Aminicenantales	__	__	__		0.00213146	0.000524201	0.00214002	0.00803759	0	0.00366097	0
D_0__Bacteria	D_1__Acidobacteria	D_2__Blastocatellia (Subgroup 4)	D_3__11-24	D_4__uncultured Acidobacteriales bacterium	D_5__uncultured Acidobacteriales bacterium	D_6__uncultured Acidobacteriales bacterium		0	0	0	0	0	0	0.000341893
D_0__Bacteria	D_1__Acidobacteria	D_2__Holophagae	D_3__Holophagales	D_4__Holophagaceae	D_5__Acidobacteria bacterium enrichment culture clone CV-08	D_6__Acidobacteria bacterium enrichment culture clone CV-08		0.00200472	0	0	0	0	0	0.00498344
D_0__Bacteria	D_1__Acidobacteria	D_2__Holophagae	D_3__Holophagales	D_4__Holophagaceae	D_5__Geothrix	D_6__metagenome		0	0	0	0	0	0	0.0025492
D_0__Bacteria	D_1__Acidobacteria	D_2__Holophagae	D_3__Holophagales	D_4__Holophagaceae	D_5__Geothrix	__		0.00519055	0	0	0	0	0.00069145	0.0041397
D_0__Bacteria	D_1__Acidobacteria	D_2__Holophagae	D_3__Holophagales	D_4__Holophagaceae	D_5__Holophaga	D_6__metagenome		0	0	0	0	0	0	0.00183542
D_0__Bacteria	D_1__Acidobacteria	D_2__Holophagae	D_3__Holophagales	D_4__Holophagaceae	D_5__Holophaga	D_6__uncultured bacterium SJA-87		0	0	0	0	0	0	0.00300106
D_0__Bacteria	D_1__Acidobacteria	D_2__Holophagae	D_3__Holophagales	D_4__Holophagaceae	D_5__marine group	D_6__uncultured Acidobacteria bacterium		0.00259434	0	0	0	0	0	0
D_0__Bacteria	D_1__Acidobacteria	D_2__Holophagae	D_3__Holophagales	D_4__Holophagaceae	D_5__uncultured	__		0	0	0	0	0	0	0.00296308
D_0__Bacteria	D_1__Acidobacteria	D_2__Holophagae	D_3__Holophagales	D_4__Holophagaceae	__	__		0	0	0	0	0	0	0.000493846
D_0__Bacteria	D_1__Acidobacteria	D_2__Holophagae	D_3__Subgroup 7	D_4__uncultured Acidobacteriales bacterium	D_5__uncultured Acidobacteriales bacterium	D_6__uncultured Acidobacteriales bacterium		0	0	0	0	0	0.00725403	0.00281112
D_0__Bacteria	D_1__Acidobacteria	D_2__Holophagae	D_3__Subgroup 7	D_4__uncultured Desulfovirga sp.	D_5__uncultured Desulfovirga sp.	D_6__uncultured Desulfovirga sp.		0	0	0	0	0	0.00217044	0.000987692
D_0__Bacteria	D_1__Acidobacteria	D_2__Holophagae	D_3__Subgroup 7	D_4__uncultured Holophaga sp.	D_5__uncultured Holophaga sp.	D_6__uncultured Holophaga sp.		0.0014544	0	0	0	0	0	0
D_0__Bacteria	D_1__Acidobacteria	D_2__Holophagae	D_3__Subgroup 7	D_4__uncultured bacterium SJA-36	D_5__uncultured bacterium SJA-36	D_6__uncultured bacterium SJA-36		0.00180226	0	0	0	0	0	0.00122362
D_0__Bacteria	D_1__Acidobacteria	D_2__Holophagae	D_3__Subgroup 7	D_4__uncultured candidate division OS-K bacterium	D_5__uncultured candidate division OS-K bacterium	D_6__uncultured candidate division OS-K bacterium		0	0	0	0	0	0.00617475	0.00189941
D_0__Bacteria	D_1__Acidobacteria	D_2__Holophagae	D_3__Subgroup 7	__	__	__		0.000478077	0	0	0	0	0.000650777	0.000560824
D_0__Bacteria	D_1__Acidobacteria	D_2__Subgroup 11	D_3__uncultured Acidobacterium sp.	D_4__uncultured Acidobacterium sp.	D_5__uncultured Acidobacterium sp.	D_6__uncultured Acidobacterium sp.		0.00135121	0	0	0	0	0.00101684	0.000455858
D_0__Bacteria	D_1__Acidobacteria	D_2__Subgroup 17	D_3__Acidobacteria bacterium RBG_16_70_10	D_4__Acidobacteria bacterium RBG_16_70_10	D_5__Acidobacteria bacterium RBG_16_70_10	D_6__Acidobacteria bacterium RBG_16_70_10		0	0	0	0	0	0.00727579	0
D_0__Bacteria	D_1__Acidobacteria	D_2__Subgroup 17	D_3__metagenome	D_4__metagenome	D_5__metagenome	D_6__metagenome		0	0	0	0	0	0	0.000873727
D_0__Bacteria	D_1__Acidobacteria	D_2__Subgroup 17	D_3__uncultured Geobacter sp.	D_4__uncultured Geobacter sp.	D_5__uncultured Geobacter sp.	D_6__uncultured Geobacter sp.		0	0	0	0.00210214	0	0	0
D_0__Bacteria	D_1__Acidobacteria	D_2__Subgroup 17	D_3__uncultured proteobacterium	D_4__uncultured proteobacterium	D_5__uncultured proteobacterium	D_6__uncultured proteobacterium		7.86164e-05	0	0	0	0	0.000650777	0
D_0__Bacteria	D_1__Acidobacteria	D_2__Subgroup 17	__	__	__	__		0	0	0	0	0	8.13471e-05	0
D_0__Bacteria	D_1__Acidobacteria	D_2__Subgroup 18	D_3__uncultured bacterium gp18	D_4__uncultured bacterium gp18	D_5__uncultured bacterium gp18	D_6__uncultured bacterium gp18		0	0	0	0	0	0.00485299	0
D_0__Bacteria	D_1__Acidobacteria	D_2__Subgroup 18	D_3__uncultured prokaryote	D_4__uncultured prokaryote	D_5__uncultured prokaryote	D_6__uncultured prokaryote		0	0	0	0	0	0.0080185	0
D_0__Bacteria	D_1__Acidobacteria	D_2__Subgroup 18	__	__	__	__		0.00494101	0	0	0.00234945	0	0.00691199	0.000645799
D_0__Bacteria	D_1__Acidobacteria	D_2__Subgroup 22	__	__	__	__		0	0	0	0	0	0.000610103	0
D_0__Bacteria	D_1__Acidobacteria	D_2__Subgroup 6	D_3__Unknown Order	D_4__Unknown Family	D_5__Vicinamibacter	__		0.0021172	0	0	0	0	0.00563446	0
D_0__Bacteria	D_1__Acidobacteria	D_2__Subgroup 6	D_3__uncultured bacterium 70	D_4__uncultured bacterium 70	D_5__uncultured bacterium 70	D_6__uncultured bacterium 70		0	0	0	0	0	0.00423135	0
D_0__Bacteria	D_1__Acidobacteria	D_2__Subgroup 6	D_3__uncultured prokaryote	D_4__uncultured prokaryote	D_5__uncultured prokaryote	D_6__uncultured prokaryote		0	0	0	0	0	0.00490103	0.00277313
D_0__Bacteria	D_1__Acidobacteria	D_2__Subgroup 6	__	__	__	__		0.00165094	0	0	0	0	0.00300984	0.00205136
D_0__Bacteria	D_1__Acidobacteria	D_2__Thermoanaerobaculia	D_3__Thermoanaerobaculales	D_4__Thermoanaerobaculaceae	D_5__TPD-58	D_6__uncultured Desulfuromonas sp.		0.00298348	0	0	0	0	0.0128683	0.00647298
D_0__Bacteria	D_1__Acidobacteria	D_2__Thermoanaerobaculia	D_3__Thermoanaerobaculales	D_4__Thermoanaerobaculaceae	D_5__TPD-58	D_6__uncultured prokaryote		0.00380154	0	0	0	0	0	0
D_0__Bacteria	D_1__Acidobacteria	D_2__Thermoanaerobaculia	D_3__Thermoanaerobaculales	D_4__Thermoanaerobaculaceae	D_5__Thermoanaerobaculum	D_6__Acidobacteria bacterium RBG_13_68_16		0	0	0	0	0	0.00417723	0
D_0__Bacteria	D_1__Acidobacteria	D_2__Thermoanaerobaculia	D_3__Thermoanaerobaculales	D_4__Thermoanaerobaculaceae	D_5__Thermoanaerobaculum	D_6__metagenome		0.00314165	0	0	0	0	0	0
D_0__Bacteria	D_1__Acidobacteria	D_2__Thermoanaerobaculia	D_3__Thermoanaerobaculales	D_4__Thermoanaerobaculaceae	D_5__Thermoanaerobaculum	D_6__uncultured Acidobacteria bacterium		0.000904088	0	0	0	0	0	0
D_0__Bacteria	D_1__Acidobacteria	D_2__c5LKS83	D_3__metagenome	D_4__metagenome	D_5__metagenome	D_6__metagenome		0	0	0	0	0	0.000650777	0.000493846
D_0__Bacteria	D_1__Acidobacteria	__	__	__	__	__		0.00160769	0	0	0	0	0	0
D_0__Bacteria	D_1__Actinobacteria	D_2__Acidimicrobiia	D_3__uncultured	D_4__uncultured Banisveld landfill bacterium BVC83	D_5__uncultured Banisveld landfill bacterium BVC83	D_6__uncultured Banisveld landfill bacterium BVC83		0	0	0	0	0	0.000284715	0
D_0__Bacteria	D_1__Actinobacteria	D_2__Actinobacteria	D_3__Corynebacteriales	D_4__Mycobacteriaceae	D_5__Mycobacterium	__		0.000956154	0.00375677	0	0	0	0	0.00113964
D_0__Bacteria	D_1__Actinobacteria	D_2__Actinobacteria	D_3__Micrococcales	D_4__Cellulomonadaceae	__	__		0	0	0	0.00173117	0	0	0
D_0__Bacteria	D_1__Actinobacteria	D_2__Actinobacteria	D_3__Pseudonocardiales	D_4__Pseudonocardiaceae	D_5__Pseudonocardia	__		0	0.00279574	0	0	0	0	0
D_0__Bacteria	D_1__Actinobacteria	D_2__Actinobacteria	__	__	__	__		0.00172956	0	0	0	0	0	0
D_0__Bacteria	D_1__Actinobacteria	D_2__Coriobacteriia	D_3__OPB41	D_4__iron-reducing bacterium enrichment culture clone HN-HFO4	D_5__iron-reducing bacterium enrichment culture clone HN-HFO4	D_6__iron-reducing bacterium enrichment culture clone HN-HFO4		0.00489973	0	0	0.00506987	0	0	0
D_0__Bacteria	D_1__Actinobacteria	D_2__Coriobacteriia	D_3__OPB41	D_4__permafrost metagenome	D_5__permafrost metagenome	D_6__permafrost metagenome		0	0	0	0.00272042	0	0	0
D_0__Bacteria	D_1__Actinobacteria	D_2__Coriobacteriia	D_3__OPB41	D_4__uncultured soil bacterium	D_5__uncultured soil bacterium	D_6__uncultured soil bacterium		0	0	0	0	0	0.0015456	0
D_0__Bacteria	D_1__Actinobacteria	D_2__MB-A2-108	__	__	__	__		0	0	0	0	0	0.000284715	0
D_0__Bacteria	D_1__Actinobacteria	D_2__RBG-16-55-12	D_3__Actinobacteria bacterium RBG_16_55_12	D_4__Actinobacteria bacterium RBG_16_55_12	D_5__Actinobacteria bacterium RBG_16_55_12	D_6__Actinobacteria bacterium RBG_16_55_12		0	0	0	0	0	0	0
D_0__Bacteria	D_1__Actinobacteria	D_2__Thermoleophilia	D_3__Gaiellales	D_4__uncultured	__	__		0.00235896	0	0	0	0	0	0
D_0__Bacteria	D_1__Actinobacteria	D_2__WCHB1-81	D_3__marine sediment metagenome	D_4__marine sediment metagenome	D_5__marine sediment metagenome	D_6__marine sediment metagenome		0	0	0	0.000865587	0	0	0
D_0__Bacteria	D_1__Actinobacteria	D_2__WCHB1-81	D_3__uncultured delta proteobacterium	D_4__uncultured delta proteobacterium	D_5__uncultured delta proteobacterium	D_6__uncultured delta proteobacterium		0	0	0	0.00445159	0	0	0
D_0__Bacteria	D_1__Aegiribacteria	D_2__uncultured sediment bacterium	D_3__uncultured sediment bacterium	D_4__uncultured sediment bacterium	D_5__uncultured sediment bacterium	D_6__uncultured sediment bacterium		0	0	0	0.00506987	0	0	0
D_0__Bacteria	D_1__Aegiribacteria	__	__	__	__	__		0.00105738	0.00270837	0	0.00432793	0	0	0
D_0__Bacteria	D_1__Armatimonadetes	D_2__Armatimonadia	D_3__Armatimonadales	D_4__Armatimonadaceae	D_5__Armatimonas	D_6__Armatimonas rosea		0	0	0	0	0	0.000610103	0.000379881
D_0__Bacteria	D_1__Armatimonadetes	D_2__Chthonomonadetes	D_3__Chthonomonadales	D_4__uncultured bacterium SJA-22	D_5__uncultured bacterium SJA-22	D_6__uncultured bacterium SJA-22		0	0	0	0	0	0.000854145	0
D_0__Bacteria	D_1__Armatimonadetes	D_2__DG-56	__	__	__	__		0	0	0	0	0	0.00183031	0
D_0__Bacteria	D_1__Armatimonadetes	D_2__Fimbriimonadia	D_3__Fimbriimonadales	D_4__Fimbriimonadaceae	D_5__uncultured bacterium GC55	D_6__uncultured bacterium GC55		0	0	0	0	0	0.00200679	0
D_0__Bacteria	D_1__Armatimonadetes	D_2__uncultured	D_3__uncultured bacterium SJA-121	D_4__uncultured bacterium SJA-121	D_5__uncultured bacterium SJA-121	D_6__uncultured bacterium SJA-121		0.00163274	0.000961034	0	0	0	0.00235907	0
D_0__Bacteria	D_1__Armatimonadetes	D_2__uncultured	D_3__uncultured soil bacterium	D_4__uncultured soil bacterium	D_5__uncultured soil bacterium	D_6__uncultured soil bacterium		0.000589623	0	0	0	0	0	0
D_0__Bacteria	D_1__Atribacteria	D_2__JS1	D_3__Candidatus Atribacteria bacterium RBG_16_35_8	D_4__Candidatus Atribacteria bacterium RBG_16_35_8	D_5__Candidatus Atribacteria bacterium RBG_16_35_8	D_6__Candidatus Atribacteria bacterium RBG_16_35_8		0.00176887	0.00821248	0	0	0	0	0
D_0__Bacteria	D_1__Atribacteria	D_2__JS1	__	__	__	__		0.00463339	0.0118819	0.00458575	0.00210214	0	0	0
D_0__Bacteria	D_1__BRC1	__	__	__	__	__		0.000393082	0	0	0	0	0	0
D_0__Bacteria	D_1__Bacteroidetes	D_2__Bacteroidia	D_3__Bacteroidales	D_4__Bacteroidaceae	D_5__Bacteroides	__		0.000196541	0	0	0	0	0.000447409	0.000455858
D_0__Bacteria	D_1__Bacteroidetes	D_2__Bacteroidia	D_3__Bacteroidales	D_4__Bacteroidetes BD2-2	D_5__Bacteroidetes bacterium GWF2_49_14	D_6__Bacteroidetes bacterium GWF2_49_14		0	0.0015726	0	0	0	0	0.000866728
D_0__Bacteria	D_1__Bacteroidetes	D_2__Bacteroidia	D_3__Bacteroidales	D_4__Bacteroidetes BD2-2	D_5__uncultured soil bacterium	D_6__uncultured soil bacterium		0	0	0	0.00494621	0	0	0
D_0__Bacteria	D_1__Bacteroidetes	D_2__Bacteroidia	D_3__Bacteroidales	D_4__Bacteroidetes BD2-2	__	__		0.00286996	0	0.00336289	0.00643007	0.0127217	0	0
D_0__Bacteria	D_1__Bacteroidetes	D_2__Bacteroidia	D_3__Bacteroidales	D_4__Bacteroidetes vadinHA17	D_5__uncultured Cytophagales bacterium	D_6__uncultured Cytophagales bacterium		0	0	0	0.00272042	0	0	0
D_0__Bacteria	D_1__Bacteroidetes	D_2__Bacteroidia	D_3__Bacteroidales	D_4__Bacteroidetes vadinHA17	D_5__uncultured Geobacter sp.	D_6__uncultured Geobacter sp.		0.00763554	0.0154639	0	0.00544083	0	0	0
D_0__Bacteria	D_1__Bacteroidetes	D_2__Bacteroidia	D_3__Bacteroidales	D_4__Bacteroidetes vadinHA17	D_5__uncultured Sphingobacteriia bacterium	D_6__uncultured Sphingobacteriia bacterium		0.00533699	0	0	0	0	0	0.00112165
D_0__Bacteria	D_1__Bacteroidetes	D_2__Bacteroidia	D_3__Bacteroidales	D_4__Bacteroidetes vadinHA17	D_5__uncultured anaerobic bacterium	D_6__uncultured anaerobic bacterium		0.0140088	0.0146776	0	0	0	0	0
D_0__Bacteria	D_1__Bacteroidetes	D_2__Bacteroidia	D_3__Bacteroidales	D_4__Bacteroidetes vadinHA17	D_5__uncultured microorganism	D_6__uncultured microorganism		0	0.00218417	0	0	0	0.00174896	0
D_0__Bacteria	D_1__Bacteroidetes	D_2__Bacteroidia	D_3__Bacteroidales	D_4__Bacteroidetes vadinHA17	__	__		0.00679975	0.00270837	0.00214002	0	0.0107941	0.0148331	0.00440663
D_0__Bacteria	D_1__Bacteroidetes	D_2__Bacteroidia	D_3__Bacteroidales	D_4__Dysgonomonadaceae	D_5__uncultured	D_6__metagenome		0	0	0	0	0	0.000650777	0
D_0__Bacteria	D_1__Bacteroidetes	D_2__Bacteroidia	D_3__Bacteroidales	D_4__Dysgonomonadaceae	D_5__uncultured	D_6__uncultured soil bacterium		0.00341634	0	0	0	0	0	0
D_0__Bacteria	D_1__Bacteroidetes	D_2__Bacteroidia	D_3__Bacteroidales	D_4__Dysgonomonadaceae	__	__		0	0.0034073	0	0	0	0	0
D_0__Bacteria	D_1__Bacteroidetes	D_2__Bacteroidia	D_3__Bacteroidales	D_4__FTLpost3	D_5__uncultured Bacteroidetes bacterium	D_6__uncultured Bacteroidetes bacterium		0	0	0	0	0	0	0.00258319
D_0__Bacteria	D_1__Bacteroidetes	D_2__Bacteroidia	D_3__Bacteroidales	D_4__FTLpost3	D_5__uncultured bacterium	D_6__uncultured bacterium		0	0	0	0	0.00603958	0.000244041	0
D_0__Bacteria	D_1__Bacteroidetes	D_2__Bacteroidia	D_3__Bacteroidales	D_4__M2PB4-65 termite group	D_5__metagenome	D_6__metagenome		0	0	0	0	0.00488306	0	0
D_0__Bacteria	D_1__Bacteroidetes	D_2__Bacteroidia	D_3__Bacteroidales	D_4__ML635J-40 aquatic group	D_5__uncultured Sphingobacteriia bacterium	D_6__uncultured Sphingobacteriia bacterium		0	0	0	0	0.00539707	0	0
D_0__Bacteria	D_1__Bacteroidetes	D_2__Bacteroidia	D_3__Bacteroidales	D_4__Marinifilaceae	D_5__uncultured	D_6__Bacteroidetes bacterium ADurb.Bin217		0.00122934	0	0	0	0	0	0
D_0__Bacteria	D_1__Bacteroidetes	D_2__Bacteroidia	D_3__Bacteroidales	D_4__Marinifilaceae	D_5__uncultured	D_6__Bacteroidetes bacterium GWF2_35_48		0	0	0	0	0	0	0.00110166
D_0__Bacteria	D_1__Bacteroidetes	D_2__Bacteroidia	D_3__Bacteroidales	D_4__Marinilabiliaceae	D_5__Alkaliflexus	D_6__Alkaliflexus sp. S37_13_2		0	0	0	0	0.00334104	0	0
D_0__Bacteria	D_1__Bacteroidetes	D_2__Bacteroidia	D_3__Bacteroidales	D_4__Marinilabiliaceae	D_5__Mangroviflexus	__		0	0	0	0	0.00128502	0	0
D_0__Bacteria	D_1__Bacteroidetes	D_2__Bacteroidia	D_3__Bacteroidales	D_4__Marinilabiliaceae	D_5__[Cytophaga] xylanolytica group	D_6__uncultured prokaryote		0	0	0	0	0	0	0.000407872
D_0__Bacteria	D_1__Bacteroidetes	D_2__Bacteroidia	D_3__Bacteroidales	D_4__Marinilabiliaceae	D_5__[Cytophaga] xylanolytica group	D_6__unidentified		0.0028695	0	0	0	0.00218453	0	0
D_0__Bacteria	D_1__Bacteroidetes	D_2__Bacteroidia	D_3__Bacteroidales	D_4__Marinilabiliaceae	D_5__uncultured	D_6__uncultured Cytophagales bacterium		0	0	0	0	0	0	0.00173346
D_0__Bacteria	D_1__Bacteroidetes	D_2__Bacteroidia	D_3__Bacteroidales	D_4__Marinilabiliaceae	D_5__uncultured	__		0.00203811	0	0	0.00395697	0	0	0
D_0__Bacteria	D_1__Bacteroidetes	D_2__Bacteroidia	D_3__Bacteroidales	D_4__Marinilabiliaceae	__	__		0	0	0.00733721	0.0148386	0	0	0
D_0__Bacteria	D_1__Bacteroidetes	D_2__Bacteroidia	D_3__Bacteroidales	D_4__Paludibacteraceae	D_5__Paludibacter	D_6__Paludibacter jiangxiensis		0	0	0	0	0	0.00117953	0
D_0__Bacteria	D_1__Bacteroidetes	D_2__Bacteroidia	D_3__Bacteroidales	D_4__Paludibacteraceae	D_5__Paludibacter	D_6__Paratrimastix pyriformis		0	0	0	0	0	0	0.00632402
D_0__Bacteria	D_1__Bacteroidetes	D_2__Bacteroidia	D_3__Bacteroidales	D_4__Paludibacteraceae	D_5__Paludibacter	D_6__Porphyromonadaceae bacterium CG2_30_38_12		0.00245868	0	0	0	0	0.00146425	0
D_0__Bacteria	D_1__Bacteroidetes	D_2__Bacteroidia	D_3__Bacteroidales	D_4__Paludibacteraceae	D_5__Paludibacter	__		0.00530557	0.000961034	0	0	0.0110511	0	0.00322899
D_0__Bacteria	D_1__Bacteroidetes	D_2__Bacteroidia	D_3__Bacteroidales	D_4__Paludibacteraceae	D_5__uncultured	D_6__uncultured soil bacterium		0.00422361	0	0	0	0	0.000976165	0
D_0__Bacteria	D_1__Bacteroidetes	D_2__Bacteroidia	D_3__Bacteroidales	D_4__Paludibacteraceae	__	__		0	0	0	0	0.000514007	0	0
D_0__Bacteria	D_1__Bacteroidetes	D_2__Bacteroidia	D_3__Bacteroidales	D_4__Prolixibacteraceae	D_5__BSV13	D_6__uncultured Chitinophaga sp.		0	0	0	0	0	0	0.00364686
D_0__Bacteria	D_1__Bacteroidetes	D_2__Bacteroidia	D_3__Bacteroidales	D_4__Prolixibacteraceae	D_5__BSV13	D_6__uncultured bacterium FukuN63		0	0	0	0	0	0	0.00844636
D_0__Bacteria	D_1__Bacteroidetes	D_2__Bacteroidia	D_3__Bacteroidales	D_4__Prolixibacteraceae	D_5__BSV13	D_6__uncultured soil bacterium		0	0	0	0	0	0.00339065	0
D_0__Bacteria	D_1__Bacteroidetes	D_2__Bacteroidia	D_3__Bacteroidales	D_4__Prolixibacteraceae	D_5__BSV13	__		0.00040978	0	0	0	0	0.00170829	0.00303905
D_0__Bacteria	D_1__Bacteroidetes	D_2__Bacteroidia	D_3__Bacteroidales	D_4__Prolixibacteraceae	D_5__Draconibacterium	D_6__uncultured soil bacterium		0	0	0	0	0	0	0.000713776
D_0__Bacteria	D_1__Bacteroidetes	D_2__Bacteroidia	D_3__Bacteroidales	D_4__Prolixibacteraceae	D_5__Draconibacterium	__		0	0	0	0	0.00514007	0	0
D_0__Bacteria	D_1__Bacteroidetes	D_2__Bacteroidia	D_3__Bacteroidales	D_4__Prolixibacteraceae	D_5__Prolixibacter	__		0.000273187	0	0	0	0	0	0
D_0__Bacteria	D_1__Bacteroidetes	D_2__Bacteroidia	D_3__Bacteroidales	D_4__Prolixibacteraceae	D_5__Roseimarinus	D_6__uncultured Cytophaga sp.		0.00200913	0	0	0	0	0	0
D_0__Bacteria	D_1__Bacteroidetes	D_2__Bacteroidia	D_3__Bacteroidales	D_4__Prolixibacteraceae	D_5__Roseimarinus	__		0	0.000524201	0.00489147	0.00309138	0.00886662	0	0
D_0__Bacteria	D_1__Bacteroidetes	D_2__Bacteroidia	D_3__Bacteroidales	D_4__Prolixibacteraceae	D_5__Sunxiuqinia	D_6__uncultured bacterium		0	0.00227154	0	0	0	0	0
D_0__Bacteria	D_1__Bacteroidetes	D_2__Bacteroidia	D_3__Bacteroidales	D_4__Prolixibacteraceae	D_5__WCHB1-32	D_6__uncultured prokaryote		0.00157233	0	0	0	0	0.000771843	0.0169907
D_0__Bacteria	D_1__Bacteroidetes	D_2__Bacteroidia	D_3__Bacteroidales	D_4__Prolixibacteraceae	D_5__WCHB1-32	__		0.0113771	0	0	0	0.0078386	0.000610103	0.0151712
D_0__Bacteria	D_1__Bacteroidetes	D_2__Bacteroidia	D_3__Bacteroidales	D_4__Prolixibacteraceae	D_5__uncultured Cytophagales bacterium	D_6__uncultured Cytophagales bacterium		0	0	0	0.00494621	0.00359805	0	0
D_0__Bacteria	D_1__Bacteroidetes	D_2__Bacteroidia	D_3__Bacteroidales	D_4__Prolixibacteraceae	D_5__uncultured	D_6__Bacteroidales bacterium 6E		0	0	0.00489147	0	0.0123362	0	0
D_0__Bacteria	D_1__Bacteroidetes	D_2__Bacteroidia	D_3__Bacteroidales	D_4__Prolixibacteraceae	D_5__uncultured	D_6__benzene mineralizing consortium clone SB-1		0	0	0.00305717	0	0.00693909	0	0
D_0__Bacteria	D_1__Bacteroidetes	D_2__Bacteroidia	D_3__Bacteroidales	D_4__Prolixibacteraceae	D_5__uncultured	D_6__metagenome		0.00209609	0	0	0	0.0160627	0	0
D_0__Bacteria	D_1__Bacteroidetes	D_2__Bacteroidia	D_3__Bacteroidales	D_4__Prolixibacteraceae	D_5__uncultured	__		0	0.002621	0	0	0	0.00231839	0.000152952
D_0__Bacteria	D_1__Bacteroidetes	D_2__Bacteroidia	D_3__Bacteroidales	D_4__Prolixibacteraceae	__	__		0.000314465	0	0	0.00346235	0	0	0.000379881
D_0__Bacteria	D_1__Bacteroidetes	D_2__Bacteroidia	D_3__Bacteroidales	D_4__Rikenellaceae	D_5__A7P-90m	D_6__metagenome		0	0	0	0	0	0	0.0057662
D_0__Bacteria	D_1__Bacteroidetes	D_2__Bacteroidia	D_3__Bacteroidales	D_4__Rikenellaceae	D_5__A7P-90m	__		0	0	0	0	0	0.000610103	0
D_0__Bacteria	D_1__Bacteroidetes	D_2__Bacteroidia	D_3__Bacteroidales	D_4__Rikenellaceae	D_5__Anaerocella	D_6__uncultured Bacteroidetes bacterium		0.000904088	0	0	0	0	0	0
D_0__Bacteria	D_1__Bacteroidetes	D_2__Bacteroidia	D_3__Bacteroidales	D_4__Rikenellaceae	D_5__Blvii28 wastewater-sludge group	D_6__uncultured Bacteroidetes/Chlorobi group bacterium		0	0	0	0.00333869	0.00424056	0	0
D_0__Bacteria	D_1__Bacteroidetes	D_2__Bacteroidia	D_3__Bacteroidales	D_4__Rikenellaceae	D_5__Blvii28 wastewater-sludge group	D_6__uncultured prokaryote		0	0	0	0	0	0	0.000815744
D_0__Bacteria	D_1__Bacteroidetes	D_2__Bacteroidia	D_3__Bacteroidales	D_4__Rikenellaceae	D_5__Blvii28 wastewater-sludge group	D_6__uncultured soil bacterium		0	0	0	0	0	0	0.000911716
D_0__Bacteria	D_1__Bacteroidetes	D_2__Bacteroidia	D_3__Bacteroidales	D_4__Rikenellaceae	D_5__Blvii28 wastewater-sludge group	__		0.00151679	0	0	0	0.0075816	0	0
D_0__Bacteria	D_1__Bacteroidetes	D_2__Bacteroidia	D_3__Bacteroidales	D_4__Rikenellaceae	D_5__uncultured	D_6__iron-reducing enrichment clone Cl-A7		0	0	0	0	0	0	0.00469053
D_0__Bacteria	D_1__Bacteroidetes	D_2__Bacteroidia	D_3__Bacteroidales	D_4__SB-5	D_5__metagenome	D_6__metagenome		0	0	0	0	0.00321254	0.000325388	0.00239325
D_0__Bacteria	D_1__Bacteroidetes	D_2__Bacteroidia	D_3__Bacteroidales	D_4__SB-5	D_5__uncultured Cytophagales bacterium	D_6__uncultured Cytophagales bacterium		0	0	0	0	0	0	0
D_0__Bacteria	D_1__Bacteroidetes	D_2__Bacteroidia	D_3__Bacteroidales	D_4__SB-5	D_5__uncultured prokaryote	D_6__uncultured prokaryote		0	0	0	0	0	0	0.000379881
D_0__Bacteria	D_1__Bacteroidetes	D_2__Bacteroidia	D_3__Bacteroidales	D_4__SB-5	D_5__uncultured soil bacterium	D_6__uncultured soil bacterium		0	0	0	0.00803759	0	0.00178964	0.00113964
D_0__Bacteria	D_1__Bacteroidetes	D_2__Bacteroidia	D_3__Bacteroidales	D_4__SB-5	__	__		0.00125786	0	0	0	0	0.000366062	0
D_0__Bacteria	D_1__Bacteroidetes	D_2__Bacteroidia	D_3__Bacteroidales	D_4__Tannerellaceae	D_5__Macellibacteroides	__		0	0	0	0	0	0	0.00137657
D_0__Bacteria	D_1__Bacteroidetes	D_2__Bacteroidia	D_3__Bacteroidales	D_4__Tannerellaceae	__	__		0	0	0	0	0	0	0.000493846
D_0__Bacteria	D_1__Bacteroidetes	D_2__Bacteroidia	D_3__Bacteroidales	__	__	__		0.00990997	0.00148524	0.00458575	0.000865587	0.0231303	0.00635279	0.00249822
D_0__Bacteria	D_1__Bacteroidetes	D_2__Bacteroidia	D_3__Chitinophagales	D_4__37-13	D_5__uncultured Sphingobacteriales bacterium	D_6__uncultured Sphingobacteriales bacterium		0	0	0	0	0	0.000447409	0
D_0__Bacteria	D_1__Bacteroidetes	D_2__Bacteroidia	D_3__Chitinophagales	D_4__37-13	__	__		0	0	0	0	0	0	0.000227929
D_0__Bacteria	D_1__Bacteroidetes	D_2__Bacteroidia	D_3__Chitinophagales	D_4__Chitinophagaceae	D_5__Dinghuibacter	__		0	0	0	0	0	0.000772798	0
D_0__Bacteria	D_1__Bacteroidetes	D_2__Bacteroidia	D_3__Chitinophagales	D_4__Chitinophagaceae	D_5__Ferruginibacter	D_6__bacterium TG124		0.00299624	0	0	0	0	0	0
D_0__Bacteria	D_1__Bacteroidetes	D_2__Bacteroidia	D_3__Chitinophagales	D_4__Chitinophagaceae	D_5__Ferruginibacter	__		0	0	0	0	0	0	0.00354889
D_0__Bacteria	D_1__Bacteroidetes	D_2__Bacteroidia	D_3__Chitinophagales	D_4__Chitinophagaceae	D_5__Flavisolibacter	D_6__Flavisolibacter swuensis		0	0	0	0	0.00167052	0	0
D_0__Bacteria	D_1__Bacteroidetes	D_2__Bacteroidia	D_3__Chitinophagales	D_4__Chitinophagaceae	D_5__Sediminibacterium	__		0	0	0	0	0	0	0.00756762
D_0__Bacteria	D_1__Bacteroidetes	D_2__Bacteroidia	D_3__Chitinophagales	D_4__Chitinophagaceae	D_5__uncultured	D_6__Chitinophaga sp. BN130233		0	0	0	0	0	0.000935492	0
D_0__Bacteria	D_1__Bacteroidetes	D_2__Bacteroidia	D_3__Chitinophagales	D_4__Chitinophagaceae	D_5__uncultured	D_6__Terrimonas sp. 16-45A		0	0	0	0	0.00860961	0	0
D_0__Bacteria	D_1__Bacteroidetes	D_2__Bacteroidia	D_3__Chitinophagales	D_4__Chitinophagaceae	D_5__uncultured	D_6__uncultured Bacteroides sp.		0	0	0	0	0	0.000406736	0
D_0__Bacteria	D_1__Bacteroidetes	D_2__Bacteroidia	D_3__Chitinophagales	D_4__Chitinophagaceae	D_5__uncultured	D_6__uncultured bacterium FukuN23		0	0	0	0	0	0	0.00216532
D_0__Bacteria	D_1__Bacteroidetes	D_2__Bacteroidia	D_3__Chitinophagales	D_4__Chitinophagaceae	D_5__uncultured	__		0	0	0	0	0	0	0.00168247
D_0__Bacteria	D_1__Bacteroidetes	D_2__Bacteroidia	D_3__Chitinophagales	D_4__Chitinophagaceae	__	__		0	0	0	0	0	0.000610103	0.00132558
D_0__Bacteria	D_1__Bacteroidetes	D_2__Bacteroidia	D_3__Chitinophagales	D_4__Saprospiraceae	D_5__uncultured	D_6__uncultured Devosia sp.		0	0	0	0	0	0.000488083	0
D_0__Bacteria	D_1__Bacteroidetes	D_2__Bacteroidia	D_3__Chitinophagales	D_4__Saprospiraceae	D_5__uncultured	__		0	0	0	0	0.00192753	0	0
D_0__Bacteria	D_1__Bacteroidetes	D_2__Bacteroidia	D_3__Chitinophagales	D_4__Saprospiraceae	__	__		0	0	0	0	0.00231303	0	0
D_0__Bacteria	D_1__Bacteroidetes	D_2__Bacteroidia	D_3__Cytophagales	D_4__Cyclobacteriaceae	D_5__Anditalea	D_6__Anditalea andensis		0	0	0.00152858	0	0	0	0
D_0__Bacteria	D_1__Bacteroidetes	D_2__Bacteroidia	D_3__Cytophagales	D_4__Cyclobacteriaceae	D_5__Belliella	__		0	0	0.00244574	0	0	0	0
D_0__Bacteria	D_1__Bacteroidetes	D_2__Bacteroidia	D_3__Cytophagales	D_4__Cyclobacteriaceae	D_5__Cesiribacter	D_6__Cesiribacter andamanensis AMV16		0	0	0	0	0.00321254	0	0
D_0__Bacteria	D_1__Bacteroidetes	D_2__Bacteroidia	D_3__Cytophagales	D_4__Cyclobacteriaceae	D_5__Fontibacter	D_6__Fontibacter ferrireducens		0	0	0.00382146	0	0.00192753	0	0
D_0__Bacteria	D_1__Bacteroidetes	D_2__Bacteroidia	D_3__Cytophagales	D_4__Cyclobacteriaceae	D_5__Fulvivirga	D_6__uncultured organism		0	0.000698934	0.00535005	0	0	0	0
D_0__Bacteria	D_1__Bacteroidetes	D_2__Bacteroidia	D_3__Cytophagales	D_4__Cyclobacteriaceae	D_5__Indibacter	D_6__Indibacter alkaliphilus LW1		0	0	0.000764292	0	0	0	0
D_0__Bacteria	D_1__Bacteroidetes	D_2__Bacteroidia	D_3__Cytophagales	D_4__Cyclobacteriaceae	D_5__Nafulsella	__		0	0	0.0036686	0	0	0	0
D_0__Bacteria	D_1__Bacteroidetes	D_2__Bacteroidia	D_3__Cytophagales	D_4__Cyclobacteriaceae	D_5__uncultured	D_6__uncultured soil bacterium		0	0	0	0	0.00835261	0	0
D_0__Bacteria	D_1__Bacteroidetes	D_2__Bacteroidia	D_3__Cytophagales	D_4__Cyclobacteriaceae	D_5__uncultured	__		0	0	0.00657291	0.00902683	0.126831	0	0
D_0__Bacteria	D_1__Bacteroidetes	D_2__Bacteroidia	D_3__Cytophagales	D_4__Cyclobacteriaceae	__	__		0	0	0	0	0.000899512	0	0
D_0__Bacteria	D_1__Bacteroidetes	D_2__Bacteroidia	D_3__Cytophagales	D_4__Cytophagaceae	D_5__Cytophaga	D_6__uncultured Flexibacteraceae bacterium		0	0	0.00168144	0	0	0	0
D_0__Bacteria	D_1__Bacteroidetes	D_2__Bacteroidia	D_3__Cytophagales	D_4__Hymenobacteraceae	D_5__Pontibacter	__		0	0	0.00168144	0	0	0	0
D_0__Bacteria	D_1__Bacteroidetes	D_2__Bacteroidia	D_3__Cytophagales	D_4__Microscillaceae	D_5__Chryseolinea	D_6__uncultured Flammeovirgaceae bacterium		0	0	0	0	0.00154202	0	0
D_0__Bacteria	D_1__Bacteroidetes	D_2__Bacteroidia	D_3__Cytophagales	D_4__Microscillaceae	D_5__OLB12	D_6__Bacteroidetes bacterium OLB12		0.000511006	0	0	0	0	0	0
D_0__Bacteria	D_1__Bacteroidetes	D_2__Bacteroidia	D_3__Cytophagales	D_4__Microscillaceae	D_5__uncultured	D_6__Algoriphagus sp. JJ018		0	0	0	0	0	0	0.000356888
D_0__Bacteria	D_1__Bacteroidetes	D_2__Bacteroidia	D_3__Cytophagales	D_4__Microscillaceae	D_5__uncultured	D_6__Bacteroidetes bacterium N2		0	0	0	0	0	0.00162694	0
D_0__Bacteria	D_1__Bacteroidetes	D_2__Bacteroidia	D_3__Cytophagales	D_4__Microscillaceae	D_5__uncultured	D_6__uncultured Cytophagia bacterium		0	0	0	0	0.00346955	0	0
D_0__Bacteria	D_1__Bacteroidetes	D_2__Bacteroidia	D_3__Cytophagales	D_4__Microscillaceae	D_5__uncultured	D_6__uncultured Flexibacter sp.		0	0	0	0	0	0.0013829	0
D_0__Bacteria	D_1__Bacteroidetes	D_2__Bacteroidia	D_3__Cytophagales	D_4__Microscillaceae	D_5__uncultured	__		0.000393082	0	0	0	0.00642508	0	0
D_0__Bacteria	D_1__Bacteroidetes	D_2__Bacteroidia	D_3__Cytophagales	D_4__Microscillaceae	__	__		0	0	0	0	0.00154202	0	0
D_0__Bacteria	D_1__Bacteroidetes	D_2__Bacteroidia	D_3__Cytophagales	D_4__Spirosomaceae	D_5__Arcicella	__		0	0	0	0	0	0	0.00175645
D_0__Bacteria	D_1__Bacteroidetes	D_2__Bacteroidia	D_3__Cytophagales	D_4__Spirosomaceae	D_5__Pseudarcicella	__		0	0	0	0	0	0	0.00184642
D_0__Bacteria	D_1__Bacteroidetes	D_2__Bacteroidia	D_3__Cytophagales	D_4__Spirosomaceae	D_5__Rhabdobacter	D_6__Rhabdobacter roseus		0	0	0	0	0.00436906	0	0
D_0__Bacteria	D_1__Bacteroidetes	D_2__Bacteroidia	D_3__Cytophagales	__	__	__		0	0	0.000764292	0	0	0	0
D_0__Bacteria	D_1__Bacteroidetes	D_2__Bacteroidia	D_3__Flavobacteriales	D_4__Crocinitomicaceae	D_5__Fluviicola	__		0	0	0	0	0.00141352	0	0.000569822
D_0__Bacteria	D_1__Bacteroidetes	D_2__Bacteroidia	D_3__Flavobacteriales	D_4__Cryomorphaceae	D_5__uncultured	D_6__uncultured bacterium GR-Sh1-209		0	0.00786301	0.00137573	0	0	0	0
D_0__Bacteria	D_1__Bacteroidetes	D_2__Bacteroidia	D_3__Flavobacteriales	D_4__Flavobacteriaceae	D_5__Arenibacter	D_6__uncultured Bacteroidetes bacterium		0	0.00122313	0.00733721	0	0.00359805	0	0
D_0__Bacteria	D_1__Bacteroidetes	D_2__Bacteroidia	D_3__Flavobacteriales	D_4__Flavobacteriaceae	D_5__Citreitalea	D_6__uncultured bacterium		0	0	0	0	0.00167052	0	0
D_0__Bacteria	D_1__Bacteroidetes	D_2__Bacteroidia	D_3__Flavobacteriales	D_4__Flavobacteriaceae	D_5__Flavobacterium	__		0	0.00358204	0.0155916	0	0.00488306	0.00227772	0.0137897
D_0__Bacteria	D_1__Bacteroidetes	D_2__Bacteroidia	D_3__Flavobacteriales	D_4__Flavobacteriaceae	D_5__Gillisia	__		0	0	0.00351574	0	0	0	0
D_0__Bacteria	D_1__Bacteroidetes	D_2__Bacteroidia	D_3__Flavobacteriales	D_4__Flavobacteriaceae	D_5__Lutibacter	__		0	0.0132797	0.0116172	0.00816125	0.0104086	0	0
D_0__Bacteria	D_1__Bacteroidetes	D_2__Bacteroidia	D_3__Flavobacteriales	D_4__Flavobacteriaceae	D_5__Planktosalinus	D_6__Flavobacteriaceae bacterium KHS1		0	0	0.0036686	0.0024731	0	0	0
D_0__Bacteria	D_1__Bacteroidetes	D_2__Bacteroidia	D_3__Flavobacteriales	D_4__Flavobacteriaceae	D_5__Sediminibacter	D_6__Sediminibacter furfurosus		0	0	0	0	0.00385505	0	0
D_0__Bacteria	D_1__Bacteroidetes	D_2__Bacteroidia	D_3__Flavobacteriales	D_4__Flavobacteriaceae	__	__		0	0	0	0	0.0163197	0	0
D_0__Bacteria	D_1__Bacteroidetes	D_2__Bacteroidia	D_3__Flavobacteriales	D_4__NS9 marine group	D_5__uncultured prokaryote	D_6__uncultured prokaryote		0	0	0	0	0.00192753	0	0
D_0__Bacteria	D_1__Bacteroidetes	D_2__Bacteroidia	D_3__Flavobacteriales	__	__	__		0	0	0	0	0.00218453	0	0
D_0__Bacteria	D_1__Bacteroidetes	D_2__Bacteroidia	D_3__Sphingobacteriales	D_4__AKYH767	D_5__uncultured Bacteroidetes bacterium	D_6__uncultured Bacteroidetes bacterium		0	0	0	0	0	0.000162694	0
D_0__Bacteria	D_1__Bacteroidetes	D_2__Bacteroidia	D_3__Sphingobacteriales	D_4__CMW-169	D_5__uncultured bacterium	D_6__uncultured bacterium		0	0.000611567	0.00137573	0.000618276	0.0075816	0	0
D_0__Bacteria	D_1__Bacteroidetes	D_2__Bacteroidia	D_3__Sphingobacteriales	D_4__KD1-131	D_5__uncultured soil bacterium	D_6__uncultured soil bacterium		0	0	0	0	0	0.000935492	0
D_0__Bacteria	D_1__Bacteroidetes	D_2__Bacteroidia	D_3__Sphingobacteriales	D_4__Lentimicrobiaceae	D_5__Lentimicrobium	D_6__Lentimicrobium saccharophilum		0	0	0	0	0.00359805	0	0
D_0__Bacteria	D_1__Bacteroidetes	D_2__Bacteroidia	D_3__Sphingobacteriales	D_4__Lentimicrobiaceae	D_5__Lentimicrobium	__		0	0.0036694	0.00244574	0.00321504	0.0179902	0	0.0119213
D_0__Bacteria	D_1__Bacteroidetes	D_2__Bacteroidia	D_3__Sphingobacteriales	D_4__Lentimicrobiaceae	D_5__denitrifying bacterium enrichment culture clone NOB_2_E8	D_6__denitrifying bacterium enrichment culture clone NOB_2_E8		0	0	0	0	0	0	0.00122362
D_0__Bacteria	D_1__Bacteroidetes	D_2__Bacteroidia	D_3__Sphingobacteriales	D_4__Lentimicrobiaceae	D_5__iron-reducing bacterium enrichment culture clone HN105	D_6__iron-reducing bacterium enrichment culture clone HN105		0	0	0	0	0	0.000813471	0.00239325
D_0__Bacteria	D_1__Bacteroidetes	D_2__Bacteroidia	D_3__Sphingobacteriales	D_4__Lentimicrobiaceae	D_5__uncultured Sphingobacteriales bacterium	D_6__uncultured Sphingobacteriales bacterium		0.00532227	0	0	0	0	0.0056956	0.0165868
D_0__Bacteria	D_1__Bacteroidetes	D_2__Bacteroidia	D_3__Sphingobacteriales	D_4__Lentimicrobiaceae	D_5__uncultured Sphingobacteriia bacterium	D_6__uncultured Sphingobacteriia bacterium		0	0	0	0	0	0.000813471	0.00296308
D_0__Bacteria	D_1__Bacteroidetes	D_2__Bacteroidia	D_3__Sphingobacteriales	D_4__Lentimicrobiaceae	D_5__uncultured anaerobic bacterium	D_6__uncultured anaerobic bacterium		0.00445308	0.00227154	0	0	0	0.00203368	0
D_0__Bacteria	D_1__Bacteroidetes	D_2__Bacteroidia	D_3__Sphingobacteriales	D_4__Lentimicrobiaceae	D_5__uncultured soil bacterium	D_6__uncultured soil bacterium		0.000904088	0	0	0	0	0.00477069	0
D_0__Bacteria	D_1__Bacteroidetes	D_2__Bacteroidia	D_3__Sphingobacteriales	D_4__Lentimicrobiaceae	D_5__wastewater metagenome	D_6__wastewater metagenome		0.0019806	0	0	0	0	0	0.00645799
D_0__Bacteria	D_1__Bacteroidetes	D_2__Bacteroidia	D_3__Sphingobacteriales	D_4__Lentimicrobiaceae	__	__		0.00198652	0	0	0	0	0.00732575	0.0137897
D_0__Bacteria	D_1__Bacteroidetes	D_2__Bacteroidia	D_3__Sphingobacteriales	D_4__LiUU-11-161	D_5__uncultured bacterium	D_6__uncultured bacterium		0	0	0	0	0.000385505	0	0
D_0__Bacteria	D_1__Bacteroidetes	D_2__Bacteroidia	D_3__Sphingobacteriales	D_4__NS11-12 marine group	D_5__uncultured Cytophagales bacterium	D_6__uncultured Cytophagales bacterium		0	0	0	0	0	0	0.00105567
D_0__Bacteria	D_1__Bacteroidetes	D_2__Bacteroidia	D_3__Sphingobacteriales	D_4__S15A-MN91	D_5__uncultured Bacteroidetes bacterium	D_6__uncultured Bacteroidetes bacterium		0.00142147	0	0	0	0	0	0
D_0__Bacteria	D_1__Bacteroidetes	D_2__Bacteroidia	D_3__Sphingobacteriales	D_4__S15A-MN91	D_5__uncultured soil bacterium	D_6__uncultured soil bacterium		0	0	0	0	0	0.00150492	0
D_0__Bacteria	D_1__Bacteroidetes	D_2__Bacteroidia	D_3__Sphingobacteriales	D_4__S15A-MN91	__	__		0.000196541	0	0	0	0	0	0.00140556
D_0__Bacteria	D_1__Bacteroidetes	D_2__Bacteroidia	D_3__Sphingobacteriales	D_4__Sphingobacteriaceae	__	__		0	0	0	0	0	0.000244041	0
D_0__Bacteria	D_1__Bacteroidetes	D_2__Bacteroidia	D_3__Sphingobacteriales	D_4__Z4MB62	D_5__uncultured Bacteroidetes bacterium	D_6__uncultured Bacteroidetes bacterium		0.00020489	0	0	0	0	0	0.000379881
D_0__Bacteria	D_1__Bacteroidetes	D_2__Bacteroidia	D_3__Sphingobacteriales	D_4__Z4MB62	D_5__uncultured bacterium	D_6__uncultured bacterium		0	0	0	0	0	0	0.00125361
D_0__Bacteria	D_1__Bacteroidetes	D_2__Bacteroidia	D_3__Sphingobacteriales	D_4__env.OPS 17	__	__		0	0	0	0	0	0.000650777	0.00392677
D_0__Bacteria	D_1__Bacteroidetes	D_2__Bacteroidia	D_3__Sphingobacteriales	D_4__uncultured	D_5__uncultured bacterium	D_6__uncultured bacterium		0.00121855	0	0	0	0	0	0.000987692
D_0__Bacteria	D_1__Bacteroidetes	D_2__Bacteroidia	D_3__Sphingobacteriales	__	__	__		0.00394995	0	0	0	0	0.00514924	0.00285311
D_0__Bacteria	D_1__Bacteroidetes	D_2__Bacteroidia	__	__	__	__		0.00180818	0	0	0	0.0102801	0	0.0022253
D_0__Bacteria	D_1__Bacteroidetes	D_2__Ignavibacteria	D_3__Ignavibacteriales	D_4__BSV40	D_5__uncultured bacterium	D_6__uncultured bacterium		0.000881478	0	0	0	0	0	0
D_0__Bacteria	D_1__Bacteroidetes	D_2__Ignavibacteria	D_3__Ignavibacteriales	D_4__BSV40	__	__		0	0	0	0	0	0.000910515	0
D_0__Bacteria	D_1__Bacteroidetes	D_2__Ignavibacteria	D_3__Ignavibacteriales	D_4__Ignavibacteriaceae	D_5__Ignavibacterium	D_6__Ignavibacterium album JCM 16511		0	0	0.00168144	0	0	0	0
D_0__Bacteria	D_1__Bacteroidetes	D_2__Ignavibacteria	D_3__Ignavibacteriales	D_4__Ignavibacteriaceae	D_5__Ignavibacterium	D_6__bacterium YC-ZSS-LKJ31		0	0	0	0	0.00539707	0	0
D_0__Bacteria	D_1__Bacteroidetes	D_2__Ignavibacteria	D_3__Ignavibacteriales	D_4__LD-RB-34	D_5__uncultured Chlorobia bacterium	D_6__uncultured Chlorobia bacterium		0	0	0	0	0	0.00105751	0
D_0__Bacteria	D_1__Bacteroidetes	D_2__Ignavibacteria	D_3__Ignavibacteriales	D_4__Melioribacteraceae	D_5__Melioribacter	D_6__bacterium YC-LK-LKJ2		0	0	0	0	0.00321254	0	0
D_0__Bacteria	D_1__Bacteroidetes	D_2__Ignavibacteria	D_3__Ignavibacteriales	D_4__Melioribacteraceae	D_5__Melioribacter	D_6__hydrocarbon metagenome		0	0	0	0	0	0	0.0025492
D_0__Bacteria	D_1__Bacteroidetes	D_2__Ignavibacteria	D_3__Ignavibacteriales	D_4__Melioribacteraceae	D_5__Melioribacter	__		0.000943396	0	0	0	0	0.0015456	0
D_0__Bacteria	D_1__Bacteroidetes	D_2__Ignavibacteria	D_3__Ignavibacteriales	D_4__PHOS-HE36	D_5__uncultured Bacteroidetes/Chlorobi group bacterium	D_6__uncultured Bacteroidetes/Chlorobi group bacterium		0.00169025	0	0	0	0	0	0
D_0__Bacteria	D_1__Bacteroidetes	D_2__Ignavibacteria	D_3__Ignavibacteriales	D_4__PHOS-HE36	__	__		0	0	0	0	0.0100231	0	0.00214133
D_0__Bacteria	D_1__Bacteroidetes	D_2__Ignavibacteria	D_3__Ignavibacteriales	D_4__UA-50	D_5__uncultured soil bacterium	D_6__uncultured soil bacterium		0	0	0	0.00420428	0	0	0
D_0__Bacteria	D_1__Bacteroidetes	D_2__Ignavibacteria	D_3__Ignavibacteriales	__	__	__		0	0.00122313	0	0	0	0.00466211	0.00298507
D_0__Bacteria	D_1__Bacteroidetes	D_2__Ignavibacteria	D_3__Kryptoniales	D_4__BSV26	D_5__Ignavibacteria bacterium RIFCSPLOWO2_12_FULL_56_21	D_6__Ignavibacteria bacterium RIFCSPLOWO2_12_FULL_56_21		0	0	0	0	0	0.0109086	0.000949704
D_0__Bacteria	D_1__Bacteroidetes	D_2__Ignavibacteria	D_3__Kryptoniales	D_4__BSV26	D_5__denitrifying bacterium enrichment culture clone NOA_1_E9	D_6__denitrifying bacterium enrichment culture clone NOA_1_E9		0	0	0	0	0	0.00054029	0
D_0__Bacteria	D_1__Bacteroidetes	D_2__Ignavibacteria	D_3__Kryptoniales	D_4__BSV26	D_5__metagenome	D_6__metagenome		0.00177571	0	0	0	0	0.0109521	0
D_0__Bacteria	D_1__Bacteroidetes	D_2__Ignavibacteria	D_3__Kryptoniales	D_4__BSV26	D_5__uncultured Chlorobiales bacterium	D_6__uncultured Chlorobiales bacterium		0	0	0	0	0	0.00205675	0.00265717
D_0__Bacteria	D_1__Bacteroidetes	D_2__Ignavibacteria	D_3__Kryptoniales	D_4__BSV26	D_5__uncultured alpha proteobacterium	D_6__uncultured alpha proteobacterium		0.0013119	0	0	0	0	0	0
D_0__Bacteria	D_1__Bacteroidetes	D_2__Ignavibacteria	D_3__Kryptoniales	D_4__BSV26	D_5__uncultured prokaryote	D_6__uncultured prokaryote		0.00182731	0	0.00382146	0.00160752	0	0.00863597	0.000393877
D_0__Bacteria	D_1__Bacteroidetes	D_2__Ignavibacteria	D_3__Kryptoniales	D_4__BSV26	D_5__uncultured soil bacterium	D_6__uncultured soil bacterium		0	0	0	0	0	0.00563446	0
D_0__Bacteria	D_1__Bacteroidetes	D_2__Ignavibacteria	D_3__Kryptoniales	D_4__BSV26	__	__		0.00194721	0	0	0	0	0.0265824	0.00338095
D_0__Bacteria	D_1__Bacteroidetes	D_2__Ignavibacteria	D_3__Kryptoniales	D_4__MSB-3C8	D_5__metagenome	D_6__metagenome		0	0	0	0	0	0	0.00060781
D_0__Bacteria	D_1__Bacteroidetes	D_2__Ignavibacteria	D_3__Kryptoniales	D_4__MSB-3C8	D_5__uncultured Chlorobi bacterium	D_6__uncultured Chlorobi bacterium		0	0	0.000611434	0	0	0	0
D_0__Bacteria	D_1__Bacteroidetes	D_2__Ignavibacteria	D_3__Kryptoniales	D_4__MSB-3C8	D_5__uncultured Ignavibacteriales bacterium	D_6__uncultured Ignavibacteriales bacterium		0	0	0	0	0.00257003	0	0.000866728
D_0__Bacteria	D_1__Bacteroidetes	D_2__Ignavibacteria	D_3__Kryptoniales	D_4__MSB-3C8	D_5__uncultured bacterium	D_6__uncultured bacterium		0.000773873	0.000524201	0	0.000989242	0	0	0
D_0__Bacteria	D_1__Bacteroidetes	D_2__Ignavibacteria	D_3__Kryptoniales	__	__	__		0.00312251	0	0	0	0	0.00056943	0
D_0__Bacteria	D_1__Bacteroidetes	D_2__Ignavibacteria	D_3__OPB56	D_4__uncultured Desulfuromonadales bacterium	D_5__uncultured Desulfuromonadales bacterium	D_6__uncultured Desulfuromonadales bacterium		0.00168434	0	0	0	0	0	0
D_0__Bacteria	D_1__Bacteroidetes	D_2__Ignavibacteria	D_3__OPB56	D_4__uncultured bacterium KF-JG30-B11	D_5__uncultured bacterium KF-JG30-B11	D_6__uncultured bacterium KF-JG30-B11		0	0	0	0	0	0.00356904	0
D_0__Bacteria	D_1__Bacteroidetes	D_2__Ignavibacteria	D_3__OPB56	D_4__uncultured prokaryote	D_5__uncultured prokaryote	D_6__uncultured prokaryote		0	0	0	0	0	0.00109819	0
D_0__Bacteria	D_1__Bacteroidetes	D_2__Ignavibacteria	D_3__OPB56	__	__	__		0	0	0	0	0	0.000325388	0.00286511
D_0__Bacteria	D_1__Bacteroidetes	D_2__Ignavibacteria	D_3__SJA-28	D_4__bioreactor sludge metagenome	D_5__bioreactor sludge metagenome	D_6__bioreactor sludge metagenome		0.00129126	0	0	0	0	0	0
D_0__Bacteria	D_1__Bacteroidetes	D_2__Ignavibacteria	D_3__SJA-28	D_4__uncultured Ignavibacterium sp.	D_5__uncultured Ignavibacterium sp.	D_6__uncultured Ignavibacterium sp.		0	0	0	0	0	0.000610103	0
D_0__Bacteria	D_1__Bacteroidetes	D_2__Ignavibacteria	D_3__SJA-28	D_4__uncultured sludge bacterium	D_5__uncultured sludge bacterium	D_6__uncultured sludge bacterium		0.000393082	0	0	0	0	0.0015155	0.00163149
D_0__Bacteria	D_1__Bacteroidetes	D_2__Ignavibacteria	D_3__SJA-28	D_4__uncultured soil bacterium	D_5__uncultured soil bacterium	D_6__uncultured soil bacterium		0.000976793	0	0	0	0	0	0.000113964
D_0__Bacteria	D_1__Bacteroidetes	D_2__Ignavibacteria	D_3__SJA-28	__	__	__		0	0	0	0	0	0.00468708	0.000949704
D_0__Bacteria	D_1__Bacteroidetes	D_2__Rhodothermia	D_3__Balneolales	D_4__Balneolaceae	D_5__uncultured	__		0	0	0	0	0.000642508	0	0
D_0__Bacteria	D_1__Bacteroidetes	D_2__Rhodothermia	D_3__Rhodothermales	D_4__Rhodothermaceae	__	__		0	0	0.000764292	0	0	0	0
D_0__Bacteria	D_1__CK-2C2-2	D_2__uncultured delta proteobacterium	D_3__uncultured delta proteobacterium	D_4__uncultured delta proteobacterium	D_5__uncultured delta proteobacterium	D_6__uncultured delta proteobacterium		0	0.000436834	0	0	0	0	0
D_0__Bacteria	D_1__Caldiserica	D_2__Caldisericia	D_3__Caldisericales	D_4__Caldisericaceae	D_5__Caldisericum	D_6__uncultured Caldiserica bacterium		0	0.00148524	0.000458575	0	0	0	0
D_0__Bacteria	D_1__Caldiserica	D_2__Caldisericia	D_3__Caldisericales	D_4__Caldisericaceae	D_5__Caldisericum	D_6__uncultured Caldisericum sp.		0.00632561	0	0	0	0	0	0
D_0__Bacteria	D_1__Caldiserica	D_2__Caldisericia	D_3__Caldisericales	D_4__WCHB1-02	D_5__uncultured eubacterium WCHB1-02	D_6__uncultured eubacterium WCHB1-02		0.000196541	0	0	0	0	0	0
D_0__Bacteria	D_1__Calditrichaeota	D_2__Calditrichia	D_3__Calditrichales	D_4__Calditrichaceae	D_5__Calorithrix	D_6__uncultured bacterium UASB_TL17		0	0	0	0.00123655	0	0	0
D_0__Bacteria	D_1__Calditrichaeota	D_2__Calditrichia	D_3__Calditrichales	D_4__Calditrichaceae	__	__		0	0	0	0.00556449	0	0	0
D_0__Bacteria	D_1__Chloroflexi	D_2__Anaerolineae	D_3__ADurb.Bin180	D_4__metagenome	D_5__metagenome	D_6__metagenome		0.00020489	0	0	0	0	0	0
D_0__Bacteria	D_1__Chloroflexi	D_2__Anaerolineae	D_3__ADurb.Bin180	D_4__uncultured Chloroflexi bacterium	D_5__uncultured Chloroflexi bacterium	D_6__uncultured Chloroflexi bacterium		0	0	0	0.00160752	0	0	0
D_0__Bacteria	D_1__Chloroflexi	D_2__Anaerolineae	D_3__ADurb.Bin180	__	__	__		0.00133057	0	0	0	0	0	0
D_0__Bacteria	D_1__Chloroflexi	D_2__Anaerolineae	D_3__Anaerolineales	D_4__Anaerolineaceae	D_5__ADurb.Bin120	__		0	0.00358204	0	0.00643007	0	0	0
D_0__Bacteria	D_1__Chloroflexi	D_2__Anaerolineae	D_3__Anaerolineales	D_4__Anaerolineaceae	D_5__Anaerolinea	D_6__Anaerolinea thermolimosa		0	0	0	0	0	0.00197956	0.0015955
D_0__Bacteria	D_1__Chloroflexi	D_2__Anaerolineae	D_3__Anaerolineales	D_4__Anaerolineaceae	D_5__Anaerolinea	D_6__Thermobaculum sp. enrichment culture clone VanCtr100		0.000751263	0	0	0	0	0.002933	0
D_0__Bacteria	D_1__Chloroflexi	D_2__Anaerolineae	D_3__Anaerolineales	D_4__Anaerolineaceae	D_5__Anaerolinea	D_6__metagenome		0.00515031	0	0	0	0	0	0
D_0__Bacteria	D_1__Chloroflexi	D_2__Anaerolineae	D_3__Anaerolineales	D_4__Anaerolineaceae	D_5__Anaerolinea	D_6__uncultured soil bacterium		0.000136593	0	0	0	0	0	0
D_0__Bacteria	D_1__Chloroflexi	D_2__Anaerolineae	D_3__Anaerolineales	D_4__Anaerolineaceae	D_5__Anaerolinea	__		0.00252698	0	0	0	0	0	0
D_0__Bacteria	D_1__Chloroflexi	D_2__Anaerolineae	D_3__Anaerolineales	D_4__Anaerolineaceae	D_5__Anaerolineaceae UCG-001	D_6__uncultured Chloroflexi bacterium		0	0	0	0.000865587	0	0	0
D_0__Bacteria	D_1__Chloroflexi	D_2__Anaerolineae	D_3__Anaerolineales	D_4__Anaerolineaceae	D_5__Bellilinea	__		0	0	0	0.0011129	0	0	0
D_0__Bacteria	D_1__Chloroflexi	D_2__Anaerolineae	D_3__Anaerolineales	D_4__Anaerolineaceae	D_5__Leptolinea	D_6__Leptolinea tardivitalis		0.00061467	0.00165997	0	0	0	0	0
D_0__Bacteria	D_1__Chloroflexi	D_2__Anaerolineae	D_3__Anaerolineales	D_4__Anaerolineaceae	D_5__Leptolinea	D_6__uncultured Anaerolineaceae bacterium		0	0.000961034	0	0	0	0	0
D_0__Bacteria	D_1__Chloroflexi	D_2__Anaerolineae	D_3__Anaerolineales	D_4__Anaerolineaceae	D_5__Leptolinea	D_6__uncultured bacterium SJA-108		0.000786164	0	0	0	0	0	0
D_0__Bacteria	D_1__Chloroflexi	D_2__Anaerolineae	D_3__Anaerolineales	D_4__Anaerolineaceae	D_5__Leptolinea	D_6__uncultured bacterium SJA-116		0	0	0	0	0	0.00254708	0
D_0__Bacteria	D_1__Chloroflexi	D_2__Anaerolineae	D_3__Anaerolineales	D_4__Anaerolineaceae	D_5__Leptolinea	__		0.00466191	0	0	0	0	0.000771843	0
D_0__Bacteria	D_1__Chloroflexi	D_2__Anaerolineae	D_3__Anaerolineales	D_4__Anaerolineaceae	D_5__Ornatilinea	D_6__uncultured Chloroflexi bacterium		0	0.00297047	0	0	0	0	0
D_0__Bacteria	D_1__Chloroflexi	D_2__Anaerolineae	D_3__Anaerolineales	D_4__Anaerolineaceae	D_5__Pelolinea	D_6__Anaerolinea thermophila		0.00251028	0.0041936	0	0	0	0	0
D_0__Bacteria	D_1__Chloroflexi	D_2__Anaerolineae	D_3__Anaerolineales	D_4__Anaerolineaceae	D_5__Pelolinea	D_6__Pelolinea submarina		0	0.00279574	0	0	0	0	0
D_0__Bacteria	D_1__Chloroflexi	D_2__Anaerolineae	D_3__Anaerolineales	D_4__Anaerolineaceae	D_5__RBG-16-58-14	D_6__uncultured Bellilinea sp.		0.00702284	0	0	0	0	0.00288782	0
D_0__Bacteria	D_1__Chloroflexi	D_2__Anaerolineae	D_3__Anaerolineales	D_4__Anaerolineaceae	D_5__RBG-16-58-14	__		0	0	0	0	0	0	0.000683787
D_0__Bacteria	D_1__Chloroflexi	D_2__Anaerolineae	D_3__Anaerolineales	D_4__Anaerolineaceae	D_5__uncultured	D_6__toluene-degrading methanogenic consortium bacterium		0	0	0	0.00234945	0	0	0
D_0__Bacteria	D_1__Chloroflexi	D_2__Anaerolineae	D_3__Anaerolineales	D_4__Anaerolineaceae	D_5__uncultured	D_6__uncultured bacterium UASB_TL84		0.000393082	0	0	0	0	0.000694659	0
D_0__Bacteria	D_1__Chloroflexi	D_2__Anaerolineae	D_3__Anaerolineales	D_4__Anaerolineaceae	D_5__uncultured	D_6__uncultured deep-sea bacterium		0.000707547	0.000786301	0	0	0	0	0
D_0__Bacteria	D_1__Chloroflexi	D_2__Anaerolineae	D_3__Anaerolineales	D_4__Anaerolineaceae	D_5__uncultured	D_6__uncultured eubacterium WCHB1-31		0.00404527	0	0	0	0	0	0
D_0__Bacteria	D_1__Chloroflexi	D_2__Anaerolineae	D_3__Anaerolineales	D_4__Anaerolineaceae	D_5__uncultured	D_6__uncultured sediment bacterium		0.000682967	0	0	0	0	0.000935492	0
D_0__Bacteria	D_1__Chloroflexi	D_2__Anaerolineae	D_3__Anaerolineales	D_4__Anaerolineaceae	D_5__uncultured	D_6__uncultured sludge bacterium H1		0	0	0.00122287	0.000865587	0	0	0
D_0__Bacteria	D_1__Chloroflexi	D_2__Anaerolineae	D_3__Anaerolineales	D_4__Anaerolineaceae	D_5__uncultured	__		0.021266	0.00576621	0	0.00284407	0.00411205	0.00780004	0.00147854
D_0__Bacteria	D_1__Chloroflexi	D_2__Anaerolineae	D_3__Anaerolineales	D_4__Anaerolineaceae	__	__		0.0180403	0.00305784	0.00397432	0.00680104	0	0.00479948	0.00422368
D_0__Bacteria	D_1__Chloroflexi	D_2__Anaerolineae	D_3__Ardenticatenales	D_4__uncultured	D_5__bacterium YC-LK-LKJ38	D_6__bacterium YC-LK-LKJ38		0	0	0	0	0	0	0
D_0__Bacteria	D_1__Chloroflexi	D_2__Anaerolineae	D_3__RBG-13-54-9	D_4__bacterium YC-ZSS-LKJ74	D_5__bacterium YC-ZSS-LKJ74	D_6__bacterium YC-ZSS-LKJ74		0	0.000611567	0	0	0	0	0
D_0__Bacteria	D_1__Chloroflexi	D_2__Anaerolineae	D_3__RBG-13-54-9	D_4__metagenome	D_5__metagenome	D_6__metagenome		0.000393082	0	0	0	0	0	0
D_0__Bacteria	D_1__Chloroflexi	D_2__Anaerolineae	D_3__RBG-13-54-9	D_4__uncultured Caldilineae bacterium	D_5__uncultured Caldilineae bacterium	D_6__uncultured Caldilineae bacterium		0	0	0	0	0	0.00615454	0
D_0__Bacteria	D_1__Chloroflexi	D_2__Anaerolineae	D_3__RBG-13-54-9	D_4__uncultured bacterium	D_5__uncultured bacterium	D_6__uncultured bacterium		0.000589623	0.0015726	0	0	0	0	0
D_0__Bacteria	D_1__Chloroflexi	D_2__Anaerolineae	D_3__RBG-13-54-9	D_4__uncultured prokaryote	D_5__uncultured prokaryote	D_6__uncultured prokaryote		0	0	0	0	0	0.00191166	0
D_0__Bacteria	D_1__Chloroflexi	D_2__Anaerolineae	D_3__RBG-13-54-9	D_4__uncultured soil bacterium	D_5__uncultured soil bacterium	D_6__uncultured soil bacterium		0	0	0	0	0	0.00743849	0
D_0__Bacteria	D_1__Chloroflexi	D_2__Anaerolineae	D_3__RBG-13-54-9	__	__	__		0.000341483	0.000524201	0	0	0	0	0.00284911
D_0__Bacteria	D_1__Chloroflexi	D_2__Anaerolineae	D_3__SBR1031	D_4__A4b	D_5__uncultured bacterium	D_6__uncultured bacterium		0	0	0	0	0.00141352	0	0
D_0__Bacteria	D_1__Chloroflexi	D_2__Anaerolineae	D_3__SBR1031	D_4__anaerobic bacterium MO-CFX2	D_5__anaerobic bacterium MO-CFX2	D_6__anaerobic bacterium MO-CFX2		0	0.00349467	0	0	0	0	0
D_0__Bacteria	D_1__Chloroflexi	D_2__Anaerolineae	D_3__SBR1031	D_4__anaerobic digester metagenome	D_5__anaerobic digester metagenome	D_6__anaerobic digester metagenome		0	0	0	0.000618276	0	0	0
D_0__Bacteria	D_1__Chloroflexi	D_2__Anaerolineae	D_3__SBR1031	D_4__uncultured Chlorobi bacterium	D_5__uncultured Chlorobi bacterium	D_6__uncultured Chlorobi bacterium		0	0	0.00275145	0	0	0	0
D_0__Bacteria	D_1__Chloroflexi	D_2__Anaerolineae	D_3__SBR1031	D_4__uncultured Gemmatimonadetes bacterium	D_5__uncultured Gemmatimonadetes bacterium	D_6__uncultured Gemmatimonadetes bacterium		0	0	0	0	0	0.00234562	0
D_0__Bacteria	D_1__Chloroflexi	D_2__Anaerolineae	D_3__SBR1031	D_4__uncultured bacterium	D_5__uncultured bacterium	D_6__uncultured bacterium		0	0	0	0	0.00128502	0.000610103	0
D_0__Bacteria	D_1__Chloroflexi	D_2__Anaerolineae	D_3__SBR1031	D_4__uncultured microorganism	D_5__uncultured microorganism	D_6__uncultured microorganism		0	0	0.00290431	0.00284407	0.00077101	0	0
D_0__Bacteria	D_1__Chloroflexi	D_2__Anaerolineae	D_3__SBR1031	__	__	__		0.0061467	0.000873668	0	0	0.00308404	0.000771843	0
D_0__Bacteria	D_1__Chloroflexi	D_2__Anaerolineae	D_3__SJA-15	D_4__metagenome	D_5__metagenome	D_6__metagenome		0	0	0	0	0	0	0.000203936
D_0__Bacteria	D_1__Chloroflexi	D_2__Anaerolineae	D_3__SJA-15	D_4__uncultured Chloroflexi bacterium	D_5__uncultured Chloroflexi bacterium	D_6__uncultured Chloroflexi bacterium		0	0	0	0	0	0.00405617	0
D_0__Bacteria	D_1__Chloroflexi	D_2__Anaerolineae	D_3__SJA-15	D_4__uncultured bacterium SHD-71	D_5__uncultured bacterium SHD-71	D_6__uncultured bacterium SHD-71		0	0	0	0	0	0.000694659	0
D_0__Bacteria	D_1__Chloroflexi	D_2__Anaerolineae	D_3__SJA-15	__	__	__		0.00485648	0	0	0.00160752	0	0	0.000569822
D_0__Bacteria	D_1__Chloroflexi	D_2__Anaerolineae	D_3__uncultured	__	__	__		0	0	0	0.000989242	0	0	0
D_0__Bacteria	D_1__Chloroflexi	D_2__Anaerolineae	__	__	__	__		0	0.00227154	0.00290431	0.00333869	0	0.00142357	0
D_0__Bacteria	D_1__Chloroflexi	D_2__Chloroflexia	D_3__Chloroflexales	D_4__Roseiflexaceae	D_5__uncultured	D_6__uncultured soil bacterium		0	0	0	0	0	0.000244041	0
D_0__Bacteria	D_1__Chloroflexi	D_2__Dehalococcoidia	D_3__661239	D_4__Chloroflexi bacterium RBG_13_46_14	D_5__Chloroflexi bacterium RBG_13_46_14	D_6__Chloroflexi bacterium RBG_13_46_14		0	0	0	0.00222579	0	0	0
D_0__Bacteria	D_1__Chloroflexi	D_2__Dehalococcoidia	D_3__Dehalococcoidales	D_4__Dehalococcoidaceae	D_5__Dehalogenimonas	__		0	0.000524201	0	0	0	0	0
D_0__Bacteria	D_1__Chloroflexi	D_2__Dehalococcoidia	D_3__Dehalococcoidales	D_4__uncultured	D_5__microbial mat metagenome	D_6__microbial mat metagenome		0.00245868	0	0	0	0	0.00235907	0
D_0__Bacteria	D_1__Chloroflexi	D_2__Dehalococcoidia	D_3__Dehalococcoidales	D_4__uncultured	D_5__uncultured soil bacterium	D_6__uncultured soil bacterium		0	0	0	0	0	0	0
D_0__Bacteria	D_1__Chloroflexi	D_2__Dehalococcoidia	D_3__ER-E4-17	__	__	__		0	0	0	0	0	0	0
D_0__Bacteria	D_1__Chloroflexi	D_2__Dehalococcoidia	D_3__FS117-23B-02	D_4__uncultured bacterium	D_5__uncultured bacterium	D_6__uncultured bacterium		0.00252454	0	0	0	0	0	0
D_0__Bacteria	D_1__Chloroflexi	D_2__Dehalococcoidia	D_3__FW22	D_4__uncultured organism	D_5__uncultured organism	D_6__uncultured organism		0	0.000873668	0	0	0	0	0
D_0__Bacteria	D_1__Chloroflexi	D_2__Dehalococcoidia	D_3__GIF3	D_4__Dehalococcoidia bacterium SCGC AB-540-C11	D_5__Dehalococcoidia bacterium SCGC AB-540-C11	D_6__Dehalococcoidia bacterium SCGC AB-540-C11		0	0	0.00473861	0.00964511	0	0	0
D_0__Bacteria	D_1__Chloroflexi	D_2__Dehalococcoidia	D_3__GIF3	D_4__uncultured organism	D_5__uncultured organism	D_6__uncultured organism		0	0	0	0	0	0	0
D_0__Bacteria	D_1__Chloroflexi	D_2__Dehalococcoidia	D_3__GIF9	D_4__AB-539-J10	D_5__Dehalococcoidia bacterium CG2_30_46_19	D_6__Dehalococcoidia bacterium CG2_30_46_19		0	0	0.00152858	0	0	0	0
D_0__Bacteria	D_1__Chloroflexi	D_2__Dehalococcoidia	D_3__GIF9	D_4__AB-539-J10	D_5__SCGC-AB-539-J10	D_6__uncultured Chloroflexi bacterium		0.00113994	0	0.0036686	0.00877952	0	0	0
D_0__Bacteria	D_1__Chloroflexi	D_2__Dehalococcoidia	D_3__GIF9	D_4__AB-539-J10	D_5__SCGC-AB-539-J10	__		0	0	0	0.00408062	0	0	0
D_0__Bacteria	D_1__Chloroflexi	D_2__Dehalococcoidia	D_3__GIF9	D_4__AB-539-J10	D_5__uncultured Dehalococcoidia bacterium	D_6__uncultured Dehalococcoidia bacterium		0	0.000349467	0	0	0	0	0
D_0__Bacteria	D_1__Chloroflexi	D_2__Dehalococcoidia	D_3__GIF9	D_4__AB-539-J10	D_5__uncultured organism	D_6__uncultured organism		0.000353774	0.00506727	0	0.00136021	0	0	0
D_0__Bacteria	D_1__Chloroflexi	D_2__Dehalococcoidia	D_3__GIF9	D_4__AB-539-J10	__	__		0	0	0	0.00123655	0	0	0
D_0__Bacteria	D_1__Chloroflexi	D_2__Dehalococcoidia	D_3__GIF9	D_4__uncultured Chloroflexi bacterium	D_5__uncultured Chloroflexi bacterium	D_6__uncultured Chloroflexi bacterium		0.000825472	0.000961034	0	0.00593545	0	0	0
D_0__Bacteria	D_1__Chloroflexi	D_2__Dehalococcoidia	D_3__GIF9	D_4__uncultured soil bacterium	D_5__uncultured soil bacterium	D_6__uncultured soil bacterium		0	0	0	0	0	0	0
D_0__Bacteria	D_1__Chloroflexi	D_2__Dehalococcoidia	D_3__GIF9	__	__	__		0	0	0	0.00494621	0	0	0
D_0__Bacteria	D_1__Chloroflexi	D_2__Dehalococcoidia	D_3__JdFR-54	D_4__Dehalococcoides sp. JdFR-54	D_5__Dehalococcoides sp. JdFR-54	D_6__Dehalococcoides sp. JdFR-54		0	0	0	0	0	0	0
D_0__Bacteria	D_1__Chloroflexi	D_2__Dehalococcoidia	D_3__MSBL5	D_4__uncultured Chloroflexi bacterium	D_5__uncultured Chloroflexi bacterium	D_6__uncultured Chloroflexi bacterium		0	0	0	0	0	0	0
D_0__Bacteria	D_1__Chloroflexi	D_2__Dehalococcoidia	D_3__Napoli-4B-65	D_4__uncultured Chloroflexi bacterium	D_5__uncultured Chloroflexi bacterium	D_6__uncultured Chloroflexi bacterium		0	0	0	0.00506987	0	0	0
D_0__Bacteria	D_1__Chloroflexi	D_2__Dehalococcoidia	D_3__RBG-13-46-9	D_4__uncultured bacterium	D_5__uncultured bacterium	D_6__uncultured bacterium		0.000275157	0	0	0	0	0.00141846	0
D_0__Bacteria	D_1__Chloroflexi	D_2__Dehalococcoidia	D_3__t0.6.f	D_4__uncultured Chloroflexaceae bacterium	D_5__uncultured Chloroflexaceae bacterium	D_6__uncultured Chloroflexaceae bacterium		0	0	0	0	0	0	0
D_0__Bacteria	D_1__Chloroflexi	D_2__Dehalococcoidia	D_3__t0.6.f	__	__	__		0	0.000436834	0	0.00272042	0	0	0
D_0__Bacteria	D_1__Chloroflexi	D_2__Dehalococcoidia	D_3__vadinBA26	D_4__uncultured Caldilineaceae bacterium	D_5__uncultured Caldilineaceae bacterium	D_6__uncultured Caldilineaceae bacterium		0	0.00218417	0	0	0	0.000366062	0
D_0__Bacteria	D_1__Chloroflexi	D_2__Dehalococcoidia	D_3__vadinBA26	__	__	__		0.00171333	0	0	0	0	0	0
D_0__Bacteria	D_1__Chloroflexi	D_2__Dehalococcoidia	__	__	__	__		0.00305816	0	0.00152858	0.00420428	0	0	0
D_0__Bacteria	D_1__Chloroflexi	D_2__KD4-96	D_3__uncultured Longilinea sp.	D_4__uncultured Longilinea sp.	D_5__uncultured Longilinea sp.	D_6__uncultured Longilinea sp.		0	0	0	0	0	0.000854145	0
D_0__Bacteria	D_1__Chloroflexi	D_2__Ktedonobacteria	D_3__Ktedonobacterales	D_4__JG30-KF-AS9	D_5__uncultured soil bacterium	D_6__uncultured soil bacterium		0.000682967	0	0	0	0	0.00559153	0
D_0__Bacteria	D_1__Chloroflexi	D_2__Ktedonobacteria	D_3__Ktedonobacterales	D_4__JG30-KF-AS9	__	__		0	0	0	0	0	0.00277864	0
D_0__Bacteria	D_1__Chloroflexi	D_2__Ktedonobacteria	D_3__Ktedonobacterales	D_4__Ktedonobacteraceae	D_5__HSB OF53-F07	D_6__uncultured soil bacterium		0	0	0	0	0	0.00480815	0.0015955
D_0__Bacteria	D_1__Chloroflexi	D_2__Ktedonobacteria	D_3__Ktedonobacterales	D_4__Ktedonobacteraceae	D_5__HSB OF53-F07	__		0.00320994	0	0	0	0	0	0
D_0__Bacteria	D_1__Chloroflexi	D_2__Ktedonobacteria	D_3__Ktedonobacterales	D_4__Ktedonobacteraceae	D_5__JG30a-KF-32	D_6__uncultured Thermosporothrix sp.		0	0	0	0	0	0.00069145	0
D_0__Bacteria	D_1__Chloroflexi	D_2__Ktedonobacteria	D_3__Ktedonobacterales	D_4__Ktedonobacteraceae	D_5__Ktedonobacter	__		0	0.002621	0	0	0	0.000366062	0
D_0__Bacteria	D_1__Chloroflexi	D_2__Ktedonobacteria	D_3__Ktedonobacterales	D_4__Ktedonobacteraceae	D_5__uncultured	D_6__uncultured Ktedobacteria bacterium		0	0	0	0	0.00411205	0	0
D_0__Bacteria	D_1__Chloroflexi	D_2__Ktedonobacteria	D_3__Ktedonobacterales	D_4__Ktedonobacteraceae	__	__		0	0.0036694	0	0	0	0	0
D_0__Bacteria	D_1__Chloroflexi	D_2__P2-11E	D_3__uncultured Chloroflexi bacterium	D_4__uncultured Chloroflexi bacterium	D_5__uncultured Chloroflexi bacterium	D_6__uncultured Chloroflexi bacterium		0	0	0	0	0	8.13471e-05	0
D_0__Bacteria	D_1__Chloroflexi	D_2__SHA-26	D_3__uncultured Dehalogenimonas sp.	D_4__uncultured Dehalogenimonas sp.	D_5__uncultured Dehalogenimonas sp.	D_6__uncultured Dehalogenimonas sp.		0.00116104	0	0	0	0	0	0
D_0__Bacteria	D_1__Chloroflexi	D_2__SHA-26	D_3__uncultured soil bacterium	D_4__uncultured soil bacterium	D_5__uncultured soil bacterium	D_6__uncultured soil bacterium		0.00043239	0	0	0	0	0	0
D_0__Bacteria	D_1__Chloroflexi	__	__	__	__	__		0.00295496	0	0	0	0	0.00367441	0
D_0__Bacteria	D_1__Cloacimonetes	D_2__Cloacimonadia	D_3__Cloacimonadales	D_4__Cloacimonadaceae	D_5__LNR A2-18	__		0	0	0	0.00346235	0	0	0
D_0__Bacteria	D_1__Cloacimonetes	D_2__Cloacimonadia	D_3__Cloacimonadales	D_4__Cloacimonadaceae	D_5__uncultured bacterium	D_6__uncultured bacterium		0	0.000524201	0	0	0	0	0.00152952
D_0__Bacteria	D_1__Cloacimonetes	D_2__Cloacimonadia	D_3__Cloacimonadales	D_4__Cloacimonadaceae	__	__		0	0	0	0	0.00411205	0	0
D_0__Bacteria	D_1__Cloacimonetes	D_2__Cloacimonadia	D_3__Cloacimonadales	D_4__PBS-18	D_5__saltmarsh clone LCP-5	D_6__saltmarsh clone LCP-5		0.00267342	0	0	0.00148386	0.00115652	0.0020244	0.00290309
D_0__Bacteria	D_1__Cloacimonetes	D_2__Cloacimonadia	D_3__Cloacimonadales	D_4__PBS-18	D_5__uncultured soil bacterium	D_6__uncultured soil bacterium		0.00375144	0	0	0	0	0	0
D_0__Bacteria	D_1__Cloacimonetes	D_2__Cloacimonadia	D_3__Cloacimonadales	D_4__uncultured bacterium	D_5__uncultured bacterium	D_6__uncultured bacterium		0.000393082	0	0	0	0	0	0
D_0__Bacteria	D_1__Cloacimonetes	D_2__Cloacimonadia	D_3__Cloacimonadales	D_4__uncultured soil bacterium PBS-21	D_5__uncultured soil bacterium PBS-21	D_6__uncultured soil bacterium PBS-21		0.00176887	0	0	0	0	0	0
D_0__Bacteria	D_1__Cyanobacteria	D_2__Melainabacteria	D_3__Caenarcaniphilales	D_4__uncultured Firmicutes bacterium	D_5__uncultured Firmicutes bacterium	D_6__uncultured Firmicutes bacterium		0	0	0	0	0	0	7.59763e-05
D_0__Bacteria	D_1__Cyanobacteria	D_2__Melainabacteria	D_3__Caenarcaniphilales	__	__	__		0	0	0	0	0	0	0.000458856
D_0__Bacteria	D_1__Cyanobacteria	D_2__Melainabacteria	D_3__Gastranaerophilales	D_4__Candidatus Melainabacteria bacterium GWA2_34_9	D_5__Candidatus Melainabacteria bacterium GWA2_34_9	D_6__Candidatus Melainabacteria bacterium GWA2_34_9		0	0	0	0	0	0	0.00060781
D_0__Bacteria	D_1__Cyanobacteria	D_2__Melainabacteria	D_3__Gastranaerophilales	__	__	__		0	0	0	0	0	0	0.00136757
D_0__Bacteria	D_1__Cyanobacteria	D_2__Melainabacteria	D_3__Obscuribacterales	D_4__Candidatus Obscuribacter phosphatis	D_5__Candidatus Obscuribacter phosphatis	D_6__Candidatus Obscuribacter phosphatis		0.00150253	0	0	0	0	0	0.000341893
D_0__Bacteria	D_1__Cyanobacteria	D_2__Melainabacteria	D_3__Obscuribacterales	D_4__uncultured Gloeobacter sp.	D_5__uncultured Gloeobacter sp.	D_6__uncultured Gloeobacter sp.		0	0	0	0	0	0	0.000455858
D_0__Bacteria	D_1__Cyanobacteria	D_2__Oxyphotobacteria	D_3__Chloroplast	D_4__Amphiprora paludosa	D_5__Amphiprora paludosa	D_6__Amphiprora paludosa		0	0	0	0	0	0.00187098	0
D_0__Bacteria	D_1__Cyanobacteria	D_2__Oxyphotobacteria	D_3__Chloroplast	D_4__Chlamydomonas nivalis	D_5__Chlamydomonas nivalis	D_6__Chlamydomonas nivalis		0	0	0	0	0	0.000548616	0
D_0__Bacteria	D_1__Cyanobacteria	D_2__Oxyphotobacteria	D_3__Chloroplast	D_4__Chlorotetraedron incus	D_5__Chlorotetraedron incus	D_6__Chlorotetraedron incus		0	0	0	0	0.000514007	0	0
D_0__Bacteria	D_1__Cyanobacteria	D_2__Oxyphotobacteria	D_3__Chloroplast	D_4__Coelastrella sp. M60	D_5__Coelastrella sp. M60	D_6__Coelastrella sp. M60		0	0	0	0	0	0.000528756	0.000987692
D_0__Bacteria	D_1__Cyanobacteria	D_2__Oxyphotobacteria	D_3__Chloroplast	D_4__Euglena chadefaudii	D_5__Euglena chadefaudii	D_6__Euglena chadefaudii		0.000117925	0	0	0	0	0	0
D_0__Bacteria	D_1__Cyanobacteria	D_2__Oxyphotobacteria	D_3__Chloroplast	D_4__Mesotaenium caldariorum	D_5__Mesotaenium caldariorum	D_6__Mesotaenium caldariorum		0	0	0	0	0	0	0.00112165
D_0__Bacteria	D_1__Cyanobacteria	D_2__Oxyphotobacteria	D_3__Chloroplast	D_4__Pennate diatom sp. CCAP 1008/1	D_5__Pennate diatom sp. CCAP 1008/1	D_6__Pennate diatom sp. CCAP 1008/1		0	0	0	0	0	0.00130155	0.00151953
D_0__Bacteria	D_1__Cyanobacteria	D_2__Oxyphotobacteria	D_3__Chloroplast	D_4__Phacus platyaulax	D_5__Phacus platyaulax	D_6__Phacus platyaulax		0	0	0	0	0	0	0.000560824
D_0__Bacteria	D_1__Cyanobacteria	D_2__Oxyphotobacteria	D_3__Chloroplast	D_4__Phacus trimarginatus	D_5__Phacus trimarginatus	D_6__Phacus trimarginatus		0	0	0	0	0	0	0.000713776
D_0__Bacteria	D_1__Cyanobacteria	D_2__Oxyphotobacteria	D_3__Chloroplast	D_4__Spirogyra pratensis	D_5__Spirogyra pratensis	D_6__Spirogyra pratensis		0	0	0	0	0	0	0.00963597
D_0__Bacteria	D_1__Cyanobacteria	D_2__Oxyphotobacteria	D_3__Chloroplast	D_4__Staurastrum punctulatum	D_5__Staurastrum punctulatum	D_6__Staurastrum punctulatum		0	0	0	0	0	0.00122021	0
D_0__Bacteria	D_1__Cyanobacteria	D_2__Oxyphotobacteria	D_3__Chloroplast	D_4__Trachydiscus minutus	D_5__Trachydiscus minutus	D_6__Trachydiscus minutus		0	0	0	0	0	0	0.000911716
D_0__Bacteria	D_1__Cyanobacteria	D_2__Oxyphotobacteria	D_3__Chloroplast	__	__	__		0	0	0.00749006	0	0.0181187	0.00484015	0.015833
D_0__Bacteria	D_1__Cyanobacteria	D_2__Oxyphotobacteria	D_3__Leptolyngbyales	D_4__Leptolyngbyaceae	D_5__Alkalinema CENA528	__		0	0	0	0	0	0	0.000303905
D_0__Bacteria	D_1__Cyanobacteria	D_2__Oxyphotobacteria	D_3__Leptolyngbyales	D_4__Leptolyngbyaceae	D_5__Leptolyngbya PCC-6306	__		0	0	0	0	0.00282704	0	0
D_0__Bacteria	D_1__Cyanobacteria	D_2__Oxyphotobacteria	D_3__Leptolyngbyales	D_4__Leptolyngbyaceae	__	__		0	0	0	0	0.00308404	0	0
D_0__Bacteria	D_1__Cyanobacteria	D_2__Oxyphotobacteria	D_3__Limnotrichales	D_4__Limnotrichaceae	D_5__Limnothrix	D_6__uncultured bacterium		0	0	0	0	0	0	0.00225129
D_0__Bacteria	D_1__Cyanobacteria	D_2__Oxyphotobacteria	D_3__Limnotrichales	D_4__Limnotrichaceae	D_5__Limnothrix	__		0	0	0	0	0	0	0.00183542
D_0__Bacteria	D_1__Cyanobacteria	D_2__Oxyphotobacteria	D_3__Nostocales	D_4__Chroococcidiopsaceae	D_5__Aliterella CENA595	D_6__Aliterella antarctica CENA408		0	0	0	0	0.00141352	0	0
D_0__Bacteria	D_1__Cyanobacteria	D_2__Oxyphotobacteria	D_3__Nostocales	D_4__Chroococcidiopsaceae	D_5__Chroococcidiopsis CC1	__		0	0	0	0	0.00475456	0	0
D_0__Bacteria	D_1__Cyanobacteria	D_2__Oxyphotobacteria	D_3__Nostocales	D_4__Chroococcidiopsaceae	D_5__Chroococcidiopsis SAG 2023	__		0	0	0.00932437	0	0.00835261	0	0
D_0__Bacteria	D_1__Cyanobacteria	D_2__Oxyphotobacteria	D_3__Nostocales	D_4__Coleofasciculaceae	D_5__Microcoleus PCC-7113	D_6__Microcoleus sp. HTT-U-KK5		0	0	0	0	0.00462606	0	0
D_0__Bacteria	D_1__Cyanobacteria	D_2__Oxyphotobacteria	D_3__Nostocales	D_4__Coleofasciculaceae	__	__		0	0	0	0	0	0.00193473	0
D_0__Bacteria	D_1__Cyanobacteria	D_2__Oxyphotobacteria	D_3__Nostocales	D_4__Cyanobacteriaceae	D_5__Annamia HOs24	__		0	0	0	0	0.00655359	0	0
D_0__Bacteria	D_1__Cyanobacteria	D_2__Oxyphotobacteria	D_3__Nostocales	D_4__Microcystaceae	D_5__Synechocystis PCC-6803	__		0	0	0	0	0.00565407	0	0
D_0__Bacteria	D_1__Cyanobacteria	D_2__Oxyphotobacteria	D_3__Nostocales	D_4__Microcystaceae	__	__		0	0	0	0	0	0.000325388	0
D_0__Bacteria	D_1__Cyanobacteria	D_2__Oxyphotobacteria	D_3__Nostocales	D_4__Nostocaceae	D_5__Anabaena PCC-7122	D_6__Anabaena oscillarioides str. 'BO HINDAK 1984/43'		0	0	0	0	0	0	0.00321199
D_0__Bacteria	D_1__Cyanobacteria	D_2__Oxyphotobacteria	D_3__Nostocales	D_4__Nostocaceae	D_5__Anabaena PCC-7122	D_6__uncultured cyanobacterium		0	0	0	0	0	0	0.0488936
D_0__Bacteria	D_1__Cyanobacteria	D_2__Oxyphotobacteria	D_3__Nostocales	D_4__Nostocaceae	D_5__Anabaena PCC-7122	__		0	0	0	0	0	0.000528756	0.0416539
D_0__Bacteria	D_1__Cyanobacteria	D_2__Oxyphotobacteria	D_3__Nostocales	D_4__Nostocaceae	D_5__Anabaena XPORK15F	D_6__Anabaena sp. 21-Drouzk10		0	0	0	0	0	0.0015456	0
D_0__Bacteria	D_1__Cyanobacteria	D_2__Oxyphotobacteria	D_3__Nostocales	D_4__Nostocaceae	D_5__Anabaena XPORK15F	D_6__Anabaena sp. 5-Drouzk10		0	0	0	0	0	0.00174896	0.000949704
D_0__Bacteria	D_1__Cyanobacteria	D_2__Oxyphotobacteria	D_3__Nostocales	D_4__Nostocaceae	D_5__Anabaena XPORK15F	D_6__Anabaena sp. 7-Kutnar09		0	0	0	0	0	0.00223705	0
D_0__Bacteria	D_1__Cyanobacteria	D_2__Oxyphotobacteria	D_3__Nostocales	D_4__Nostocaceae	D_5__Aphanizomenon NIES81	__		0	0	0	0	0	0.00321321	0
D_0__Bacteria	D_1__Cyanobacteria	D_2__Oxyphotobacteria	D_3__Nostocales	D_4__Nostocaceae	D_5__Calothrix PCC-6303	__		0	0	0	0	0.00334104	0	0
D_0__Bacteria	D_1__Cyanobacteria	D_2__Oxyphotobacteria	D_3__Nostocales	D_4__Nostocaceae	D_5__Cuspidothrix LMECYA 163	__		0	0	0	0	0	0.000894818	0
D_0__Bacteria	D_1__Cyanobacteria	D_2__Oxyphotobacteria	D_3__Nostocales	D_4__Nostocaceae	D_5__Mastigocladopsis PCC-10914	D_6__Scytonema sp. YK-02		0	0	0	0	0.00218453	0	0
D_0__Bacteria	D_1__Cyanobacteria	D_2__Oxyphotobacteria	D_3__Nostocales	D_4__Nostocaceae	D_5__Nostoc PCC-7107	__		0	0	0	0	0	0.00115776	0
D_0__Bacteria	D_1__Cyanobacteria	D_2__Oxyphotobacteria	D_3__Nostocales	D_4__Nostocaceae	D_5__Sphaerospermopsis BCCUSP55	D_6__Anabaena sp. 08-05		0	0	0	0	0	0.00069145	0
D_0__Bacteria	D_1__Cyanobacteria	D_2__Oxyphotobacteria	D_3__Nostocales	D_4__Nostocaceae	__	__		0	0	0.00703149	0	0.00938062	0.00361995	0.00163349
D_0__Bacteria	D_1__Cyanobacteria	D_2__Oxyphotobacteria	D_3__Nostocales	D_4__Oscillatoriaceae	D_5__Oscillatoria PCC-6304	__		0	0	0	0	0.00128502	0	0
D_0__Bacteria	D_1__Cyanobacteria	D_2__Oxyphotobacteria	D_3__Nostocales	D_4__Phormidiaceae	D_5__Kamptonema PCC-6407	__		0	0	0	0	0	0	0.00122362
D_0__Bacteria	D_1__Cyanobacteria	D_2__Oxyphotobacteria	D_3__Nostocales	D_4__Phormidiaceae	D_5__Tychonema CCAP 1459-11B	__		0	0	0	0	0	0.000914678	0.0093071
D_0__Bacteria	D_1__Cyanobacteria	D_2__Oxyphotobacteria	D_3__Nostocales	D_4__Xenococcaceae	D_5__Pleurocapsa PCC-7319	__		0	0	0	0	0.00334104	0	0
D_0__Bacteria	D_1__Cyanobacteria	D_2__Oxyphotobacteria	D_3__Nostocales	__	__	__		0	0	0.0142158	0	0.00269854	0	0.00730271
D_0__Bacteria	D_1__Cyanobacteria	D_2__Oxyphotobacteria	D_3__Oxyphotobacteria Incertae Sedis	D_4__Unknown Family	D_5__Leptolyngbya ANT.L52.2	__		0	0	0	0	0.000642508	0	0
D_0__Bacteria	D_1__Cyanobacteria	D_2__Oxyphotobacteria	D_3__Oxyphotobacteria Incertae Sedis	D_4__Unknown Family	D_5__Phormidium SAG 37.90	__		0	0	0	0	0	0.0010034	0
D_0__Bacteria	D_1__Cyanobacteria	D_2__Oxyphotobacteria	D_3__Oxyphotobacteria Incertae Sedis	D_4__Unknown Family	__	__		0	0	0	0	0.00205603	0	0
D_0__Bacteria	D_1__Cyanobacteria	D_2__Oxyphotobacteria	D_3__Phormidesmiales	D_4__Nodosilineaceae	D_5__Nodosilinea PCC-7104	__		0	0	0.0099358	0	0.00424056	0	0
D_0__Bacteria	D_1__Cyanobacteria	D_2__Oxyphotobacteria	D_3__Pseudanabaenales	D_4__Pseudanabaenaceae	D_5__Pseudanabaena PCC-7403	D_6__Phormidium mucicola IAM M-221		0	0	0	0	0	0.000162694	0
D_0__Bacteria	D_1__Cyanobacteria	D_2__Oxyphotobacteria	D_3__Pseudanabaenales	D_4__Pseudanabaenaceae	D_5__Pseudanabaena PCC-7429	__		0	0	0	0	0.00205603	0.00272513	0.000812746
D_0__Bacteria	D_1__Cyanobacteria	D_2__Sericytochromatia	D_3__Cyanobacteria/Melainabacteria group bacterium S15B-MN24 CBMW_12	D_4__Cyanobacteria/Melainabacteria group bacterium S15B-MN24 CBMW_12	D_5__Cyanobacteria/Melainabacteria group bacterium S15B-MN24 CBMW_12	D_6__Cyanobacteria/Melainabacteria group bacterium S15B-MN24 CBMW_12		0	0	0	0	0	0	0.000341893
D_0__Bacteria	D_1__Cyanobacteria	D_2__Sericytochromatia	D_3__uncultured soil bacterium	D_4__uncultured soil bacterium	D_5__uncultured soil bacterium	D_6__uncultured soil bacterium		0	0	0	0	0	0.000366062	0
D_0__Bacteria	D_1__Deinococcus-Thermus	D_2__Deinococci	D_3__Deinococcales	D_4__Deinococcaceae	D_5__Deinococcus	__		0	0	0	0	0.00154202	0	0
D_0__Bacteria	D_1__Deinococcus-Thermus	D_2__Deinococci	D_3__Deinococcales	D_4__Trueperaceae	D_5__Truepera	D_6__uncultured marine bacterium		0	0	0	0	0.00102801	0	0
D_0__Bacteria	D_1__Dependentiae	D_2__Babeliae	D_3__Babeliales	D_4__bacterium enrichment culture clone 46	D_5__bacterium enrichment culture clone 46	D_6__bacterium enrichment culture clone 46		0	0	0	0	0	0	0
D_0__Bacteria	D_1__Elusimicrobia	D_2__4-29	D_3__uncultured delta proteobacterium	D_4__uncultured delta proteobacterium	D_5__uncultured delta proteobacterium	D_6__uncultured delta proteobacterium		0	0	0	0.00210214	0	0	0
D_0__Bacteria	D_1__Elusimicrobia	D_2__Elusimicrobia	D_3__Lineage IV	D_4__Elusimicrobia bacterium RIFCSPHIGHO2_02_FULL_61_10	D_5__Elusimicrobia bacterium RIFCSPHIGHO2_02_FULL_61_10	D_6__Elusimicrobia bacterium RIFCSPHIGHO2_02_FULL_61_10		0.00288469	0	0	0	0	0	0.000835739
D_0__Bacteria	D_1__Elusimicrobia	D_2__Elusimicrobia	D_3__Lineage IV	D_4__uncultured Clostridiaceae bacterium	D_5__uncultured Clostridiaceae bacterium	D_6__uncultured Clostridiaceae bacterium		0.000682967	0	0	0	0	0	0
D_0__Bacteria	D_1__Elusimicrobia	D_2__Elusimicrobia	D_3__Lineage IV	D_4__uncultured microorganism	D_5__uncultured microorganism	D_6__uncultured microorganism		0	0	0	0.00160752	0	0	0
D_0__Bacteria	D_1__Elusimicrobia	D_2__Elusimicrobia	D_3__Lineage IV	__	__	__		0.0014544	0	0	0	0	0	0.00050984
D_0__Bacteria	D_1__Elusimicrobia	D_2__Elusimicrobia	D_3__MVP-88	D_4__uncultured Termite group 1 bacterium	D_5__uncultured Termite group 1 bacterium	D_6__uncultured Termite group 1 bacterium		0	0	0	0	0	0	0
D_0__Bacteria	D_1__Elusimicrobia	D_2__Endomicrobia	D_3__Endomicrobiales	D_4__Endomicrobiaceae	D_5__Candidatus Endomicrobium	D_6__Elusimicrobia bacterium RIFOXYB12_FULL_50_12		0	0.00148524	0	0	0	0.00056943	0
D_0__Bacteria	D_1__Elusimicrobia	D_2__Endomicrobia	D_3__Endomicrobiales	D_4__Endomicrobiaceae	D_5__Candidatus Endomicrobium	__		0	0	0	0.00148386	0	0	0
D_0__Bacteria	D_1__Elusimicrobia	D_2__Lineage IIa	D_3__uncultured Chitinophagaceae bacterium	D_4__uncultured Chitinophagaceae bacterium	D_5__uncultured Chitinophagaceae bacterium	D_6__uncultured Chitinophagaceae bacterium		0	0	0	0	0	0.00150492	0
D_0__Bacteria	D_1__Elusimicrobia	D_2__Lineage IIb	D_3__uncultured soil bacterium	D_4__uncultured soil bacterium	D_5__uncultured soil bacterium	D_6__uncultured soil bacterium		0.000478077	0	0	0	0	0.00108058	0
D_0__Bacteria	D_1__Elusimicrobia	D_2__Lineage IIc	__	__	__	__		0.000550314	0	0	0	0	0	0
D_0__Bacteria	D_1__Elusimicrobia	__	__	__	__	__		0.00336474	0	0	0	0	0	0
D_0__Bacteria	D_1__Epsilonbacteraeota	D_2__Campylobacteria	D_3__Campylobacterales	D_4__Arcobacteraceae	D_5__Arcobacter	__		0	0	0	0.00989242	0	0	0
D_0__Bacteria	D_1__Epsilonbacteraeota	D_2__Campylobacteria	D_3__Campylobacterales	D_4__Sulfurospirillaceae	D_5__Sulfurospirillum	__		0	0	0	0	0	0	0.000569822
D_0__Bacteria	D_1__Epsilonbacteraeota	D_2__Campylobacteria	D_3__Campylobacterales	D_4__Sulfurovaceae	D_5__Sulfurovum	__		0	0	0	0	0	0	0
D_0__Bacteria	D_1__Epsilonbacteraeota	D_2__Campylobacteria	D_3__Campylobacterales	D_4__Thiovulaceae	D_5__Sulfuricurvum	__		0.00445111	0	0	0	0	0	0.00414071
D_0__Bacteria	D_1__FCPU426	D_2__uncultured Syntrophaceae bacterium	D_3__uncultured Syntrophaceae bacterium	D_4__uncultured Syntrophaceae bacterium	D_5__uncultured Syntrophaceae bacterium	D_6__uncultured Syntrophaceae bacterium		0.000674618	0.000611567	0	0	0	0	0
D_0__Bacteria	D_1__FCPU426	D_2__uncultured microorganism	D_3__uncultured microorganism	D_4__uncultured microorganism	D_5__uncultured microorganism	D_6__uncultured microorganism		0	0	0	0.000494621	0.00205603	0	0
D_0__Bacteria	D_1__Fibrobacteres	D_2__Chitinivibrionia	D_3__uncultured	D_4__uncultured Caldithrix sp.	D_5__uncultured Caldithrix sp.	D_6__uncultured Caldithrix sp.		0.00265081	0	0	0	0	0	0
D_0__Bacteria	D_1__Fibrobacteres	D_2__Chitinivibrionia	D_3__uncultured	__	__	__		0	0.0031452	0	0	0	0	0.000341893
D_0__Bacteria	D_1__Fibrobacteres	D_2__Fibrobacteria	D_3__Fibrobacterales	D_4__B122	D_5__uncultured bacterium	D_6__uncultured bacterium		0	0	0	0	0	0.000325388	0
D_0__Bacteria	D_1__Fibrobacteres	D_2__Fibrobacteria	D_3__Fibrobacterales	D_4__B122	__	__		0.00157082	0	0	0	0	0	0
D_0__Bacteria	D_1__Fibrobacteres	D_2__Fibrobacteria	D_3__Fibrobacterales	D_4__Fibrobacteraceae	D_5__Fibrobacter	D_6__metagenome		0.000275157	0	0	0	0	0	0
D_0__Bacteria	D_1__Fibrobacteres	D_2__Fibrobacteria	D_3__Fibrobacterales	D_4__Fibrobacteraceae	D_5__possible genus 06	D_6__uncultured Fibrobacteres bacterium		0	0	0	0	0	0.000406736	0
D_0__Bacteria	D_1__Fibrobacteres	D_2__Fibrobacteria	D_3__Fibrobacterales	D_4__Fibrobacteraceae	D_5__uncultured	D_6__bacterium enrichment culture clone auto5_4W		0	0	0	0	0	0	0
D_0__Bacteria	D_1__Fibrobacteres	D_2__Fibrobacteria	D_3__Fibrobacterales	D_4__Fibrobacteraceae	__	__		0	0	0	0	0.00295554	0	0
D_0__Bacteria	D_1__Fibrobacteres	D_2__Fibrobacteria	D_3__Fibrobacterales	D_4__MAT-CR-H6-H10	D_5__uncultured bacterium	D_6__uncultured bacterium		0.000546373	0	0	0	0	0	0
D_0__Bacteria	D_1__Fibrobacteres	D_2__Fibrobacteria	D_3__Fibrobacterales	D_4__possible family 01	D_5__uncultured Leptospira sp.	D_6__uncultured Leptospira sp.		0	0	0	0	0	0.00402477	0
D_0__Bacteria	D_1__Fibrobacteres	D_2__Fibrobacteria	D_3__Fibrobacterales	D_4__possible family 01	D_5__uncultured soil bacterium	D_6__uncultured soil bacterium		0	0	0	0.00284407	0	0	0
D_0__Bacteria	D_1__Fibrobacteres	D_2__Fibrobacteria	D_3__Fibrobacterales	D_4__possible family 01	__	__		0	0	0	0	0	0.00231839	0
D_0__Bacteria	D_1__Firestonebacteria	D_2__uncultured bacterium	D_3__uncultured bacterium	D_4__uncultured bacterium	D_5__uncultured bacterium	D_6__uncultured bacterium		0.00061467	0	0	0	0	0	0
D_0__Bacteria	D_1__Firmicutes	D_2__Bacilli	D_3__Bacillales	D_4__Bacillaceae	D_5__Bacillus	__		0	0.00148524	0	0	0	0	0.000987692
D_0__Bacteria	D_1__Firmicutes	D_2__Bacilli	D_3__Bacillales	D_4__Family XII	D_5__Exiguobacterium	__		0	0	0.00198716	0	0	0	0
D_0__Bacteria	D_1__Firmicutes	D_2__Clostridia	D_3__Clostridiales	D_4__Christensenellaceae	D_5__Christensenellaceae R-7 group	D_6__bacterium enrichment culture clone DPF35		0.000471698	0	0	0	0	0	0.00178144
D_0__Bacteria	D_1__Firmicutes	D_2__Clostridia	D_3__Clostridiales	D_4__Christensenellaceae	D_5__Christensenellaceae R-7 group	D_6__iron-reducing bacterium enrichment culture clone HN117		0	0.000611567	0	0	0	0	0
D_0__Bacteria	D_1__Firmicutes	D_2__Clostridia	D_3__Clostridiales	D_4__Christensenellaceae	__	__		0.00163912	0	0	0	0	0	0
D_0__Bacteria	D_1__Firmicutes	D_2__Clostridia	D_3__Clostridiales	D_4__Clostridiaceae 1	D_5__Clostridium sensu stricto 12	D_6__uncultured bacterium SJA-65		0	0	0	0	0	0	0.00170947
D_0__Bacteria	D_1__Firmicutes	D_2__Clostridia	D_3__Clostridiales	D_4__Clostridiaceae 1	D_5__Clostridium sensu stricto 13	__		0.00086478	0	0	0	0	0.00207435	0.00249822
D_0__Bacteria	D_1__Firmicutes	D_2__Clostridia	D_3__Clostridiales	D_4__Clostridiaceae 1	D_5__Clostridium sensu stricto 1	__		0.00327824	0	0	0	0	0	0
D_0__Bacteria	D_1__Firmicutes	D_2__Clostridia	D_3__Clostridiales	D_4__Clostridiaceae 1	D_5__Clostridium sensu stricto 6	__		0	0	0	0	0	0	0.000265917
D_0__Bacteria	D_1__Firmicutes	D_2__Clostridia	D_3__Clostridiales	D_4__Clostridiaceae 1	D_5__Clostridium sensu stricto 9	D_6__uncultured Clostridiales bacterium		0	0	0	0	0	0.00101684	0
D_0__Bacteria	D_1__Firmicutes	D_2__Clostridia	D_3__Clostridiales	D_4__Clostridiaceae 1	D_5__Fonticella	D_6__uncultured Clostridiaceae bacterium		0	0	0	0	0	0.00056943	0
D_0__Bacteria	D_1__Firmicutes	D_2__Clostridia	D_3__Clostridiales	D_4__Clostridiaceae 1	D_5__Fonticella	__		0	0	0	0	0	0	0.00235527
D_0__Bacteria	D_1__Firmicutes	D_2__Clostridia	D_3__Clostridiales	D_4__Clostridiaceae 2	__	__		0	0	0	0	0.00282704	0	0
D_0__Bacteria	D_1__Firmicutes	D_2__Clostridia	D_3__Clostridiales	D_4__Clostridiaceae 4	D_5__Thermotalea	D_6__Thermotalea metallivorans		0	0	0.00305717	0	0	0	0
D_0__Bacteria	D_1__Firmicutes	D_2__Clostridia	D_3__Clostridiales	D_4__Clostridiales Incertae Sedis	D_5__Dethiosulfatibacter	D_6__uncultured Dethiosulfatibacter sp.		0	0.00253364	0	0	0.00539707	0	0
D_0__Bacteria	D_1__Firmicutes	D_2__Clostridia	D_3__Clostridiales	D_4__Family XI	D_5__Gallicola	D_6__Peptostreptococcaceae bacterium SK031		0	0	0	0	0	0	0.000227929
D_0__Bacteria	D_1__Firmicutes	D_2__Clostridia	D_3__Clostridiales	D_4__Family XII	D_5__Acidaminobacter	D_6__uncultured Firmicutes bacterium		0.000314465	0	0	0	0	0	0
D_0__Bacteria	D_1__Firmicutes	D_2__Clostridia	D_3__Clostridiales	D_4__Family XII	D_5__Acidaminobacter	D_6__uncultured prokaryote		0.00043239	0	0	0	0	0	0.00341593
D_0__Bacteria	D_1__Firmicutes	D_2__Clostridia	D_3__Clostridiales	D_4__Family XII	D_5__Fusibacter	D_6__Fusibacter bizertensis		0	0	0.0036686	0	0.00436906	0	0
D_0__Bacteria	D_1__Firmicutes	D_2__Clostridia	D_3__Clostridiales	D_4__Family XII	D_5__Fusibacter	D_6__Fusibacter sp. enrichment culture clone 22-7A		0	0	0.00397432	0	0	0	0
D_0__Bacteria	D_1__Firmicutes	D_2__Clostridia	D_3__Clostridiales	D_4__Family XIII	D_5__Anaerovorax	__		0.00209215	0	0	0	0	0	0.00117763
D_0__Bacteria	D_1__Firmicutes	D_2__Clostridia	D_3__Clostridiales	D_4__Family XIII	D_5__[Eubacterium] brachy group	D_6__uncultured Firmicutes bacterium		0.000471698	0	0	0	0	0	0.00349391
D_0__Bacteria	D_1__Firmicutes	D_2__Clostridia	D_3__Clostridiales	D_4__Family XIII	__	__		0	0	0	0	0.00346955	0	0
D_0__Bacteria	D_1__Firmicutes	D_2__Clostridia	D_3__Clostridiales	D_4__Gracilibacteraceae	D_5__Lutispora	__		0	0	0	0	0	0.00101684	0.00332396
D_0__Bacteria	D_1__Firmicutes	D_2__Clostridia	D_3__Clostridiales	D_4__Heliobacteriaceae	D_5__Hydrogenispora	__		0.00061467	0.00331994	0.000764292	0	0	0.00101684	0
D_0__Bacteria	D_1__Firmicutes	D_2__Clostridia	D_3__Clostridiales	D_4__Lachnospiraceae	D_5__Lachnospiraceae NC2004 group	D_6__uncultured Firmicutes bacterium		0	0	0	0	0	0	0
D_0__Bacteria	D_1__Firmicutes	D_2__Clostridia	D_3__Clostridiales	D_4__Lachnospiraceae	__	__		0.0018563	0	0.00932437	0	0	0	0
D_0__Bacteria	D_1__Firmicutes	D_2__Clostridia	D_3__Clostridiales	D_4__Peptococcaceae	D_5__Desulfosporosinus	__		0.000668239	0	0	0	0	0	0
D_0__Bacteria	D_1__Firmicutes	D_2__Clostridia	D_3__Clostridiales	D_4__Peptococcaceae	D_5__SCADC1-2-3	D_6__Peptococcaceae bacterium SCADC1_2_3		0.00599097	0.0041936	0.00519719	0.00321504	0	0	0
D_0__Bacteria	D_1__Firmicutes	D_2__Clostridia	D_3__Clostridiales	D_4__Peptococcaceae	D_5__SCADC1-2-3	__		0	0.000961034	0	0	0	0	0
D_0__Bacteria	D_1__Firmicutes	D_2__Clostridia	D_3__Clostridiales	D_4__Ruminococcaceae	D_5__Ruminiclostridium 1	__		0	0	0	0	0	0	0.000569822
D_0__Bacteria	D_1__Firmicutes	D_2__Clostridia	D_3__Clostridiales	D_4__Ruminococcaceae	D_5__Ruminiclostridium 9	D_6__iron-reducing bacterium enrichment culture clone HN-HFO96		0	0	0	0	0	0	0.00107066
D_0__Bacteria	D_1__Firmicutes	D_2__Clostridia	D_3__Clostridiales	D_4__Ruminococcaceae	D_5__Ruminiclostridium	D_6__uncultured Ruminococcaceae bacterium		0.000682967	0.0028831	0	0	0	0	0
D_0__Bacteria	D_1__Firmicutes	D_2__Clostridia	D_3__Clostridiales	D_4__Ruminococcaceae	D_5__Ruminococcaceae NK4A214 group	__		0.000589623	0	0	0	0	0	0
D_0__Bacteria	D_1__Firmicutes	D_2__Clostridia	D_3__Clostridiales	D_4__Ruminococcaceae	D_5__Ruminococcaceae UCG-012	D_6__bacterium enrichment culture clone E34		0	0	0	0	0	0	0
D_0__Bacteria	D_1__Firmicutes	D_2__Clostridia	D_3__Clostridiales	D_4__Ruminococcaceae	D_5__Saccharofermentans	D_6__Saccharofermentans acetigenes		0	0	0	0	0	0	0.0012916
D_0__Bacteria	D_1__Firmicutes	D_2__Clostridia	D_3__Clostridiales	D_4__Ruminococcaceae	D_5__Saccharofermentans	D_6__uncultured microorganism		0	0	0	0.00531718	0	0	0
D_0__Bacteria	D_1__Firmicutes	D_2__Clostridia	D_3__Clostridiales	D_4__Ruminococcaceae	D_5__Saccharofermentans	__		0.00165094	0	0	0	0	0	0
D_0__Bacteria	D_1__Firmicutes	D_2__Clostridia	D_3__Clostridiales	D_4__Ruminococcaceae	D_5__[Eubacterium] coprostanoligenes group	D_6__uncultured soil bacterium		0	0	0	0	0.000899512	0	0
D_0__Bacteria	D_1__Firmicutes	D_2__Clostridia	D_3__Clostridiales	D_4__Ruminococcaceae	D_5__uncultured	D_6__uncultured Saccharofermentans sp.		0.000628931	0	0	0	0	0	0
D_0__Bacteria	D_1__Firmicutes	D_2__Clostridia	D_3__Clostridiales	D_4__Ruminococcaceae	D_5__uncultured	__		0	0	0	0	0	0	0.000815744
D_0__Bacteria	D_1__Firmicutes	D_2__Clostridia	D_3__Clostridiales	D_4__Ruminococcaceae	__	__		0.0123618	0.0034073	0	0	0.00385505	0	0.00205136
D_0__Bacteria	D_1__Firmicutes	D_2__Clostridia	D_3__Clostridiales	D_4__Syntrophomonadaceae	D_5__Syntrophomonas	D_6__Syntrophomonas sp. enrichment culture clone 06-1235251-81		0	0	0	0.0011129	0	0	0
D_0__Bacteria	D_1__Firmicutes	D_2__Clostridia	D_3__Clostridiales	D_4__Syntrophomonadaceae	__	__		0.00081956	0	0	0	0	0	0
D_0__Bacteria	D_1__Firmicutes	D_2__Clostridia	D_3__Clostridiales	D_4__TSAC18	D_5__uncultured bacterium	D_6__uncultured bacterium		0.000314465	0	0.000611434	0.00173117	0	0	0
D_0__Bacteria	D_1__Firmicutes	D_2__Clostridia	D_3__Clostridiales	__	__	__		0.000353774	0	0	0.00420428	0.00128502	0	0.00455057
D_0__Bacteria	D_1__Firmicutes	D_2__Clostridia	D_3__D8A-2	D_4__uncultured Firmicutes bacterium	D_5__uncultured Firmicutes bacterium	D_6__uncultured Firmicutes bacterium		0.000393082	0	0	0	0	0	0
D_0__Bacteria	D_1__Firmicutes	D_2__Clostridia	D_3__DTU014	D_4__uncultured soil bacterium	D_5__uncultured soil bacterium	D_6__uncultured soil bacterium		0.00416319	0.000349467	0	0	0	0	0
D_0__Bacteria	D_1__Firmicutes	D_2__Clostridia	__	__	__	__		0.000825472	0	0	0	0	0	0
D_0__Bacteria	D_1__Firmicutes	D_2__Erysipelotrichia	D_3__Erysipelotrichales	D_4__Erysipelotrichaceae	D_5__Erysipelothrix	D_6__Firmicutes bacterium enrichment culture clone DhR^2/LM-A04		0.00254912	0	0	0	0	0	0.00311002
D_0__Bacteria	D_1__Firmicutes	D_2__Erysipelotrichia	D_3__Erysipelotrichales	D_4__Erysipelotrichaceae	D_5__Erysipelothrix	D_6__uncultured low G+C Gram-positive bacterium		0	0	0	0	0.00552557	0	0
D_0__Bacteria	D_1__Firmicutes	D_2__Erysipelotrichia	D_3__Erysipelotrichales	D_4__Erysipelotrichaceae	D_5__Erysipelothrix	__		0.00181258	0	0	0	0	0	0.00486848
D_0__Bacteria	D_1__Firmicutes	D_2__Negativicutes	D_3__Selenomonadales	D_4__Veillonellaceae	D_5__Pelosinus	D_6__uncultured Clostridia bacterium		0	0	0	0	0	0	0.00265917
D_0__Bacteria	D_1__Firmicutes	D_2__Negativicutes	D_3__Selenomonadales	D_4__Veillonellaceae	D_5__Pelosinus	__		0	0	0.00107001	0	0	0	0
D_0__Bacteria	D_1__Firmicutes	D_2__Negativicutes	D_3__Selenomonadales	D_4__Veillonellaceae	D_5__Sporomusa	__		0	0	0.000611434	0	0	0	0
D_0__Bacteria	D_1__Firmicutes	D_2__Negativicutes	D_3__Selenomonadales	D_4__Veillonellaceae	D_5__uncultured	D_6__uncultured Peptococcaceae bacterium		0	0	0	0	0	0	0.00151953
D_0__Bacteria	D_1__Firmicutes	D_2__Negativicutes	D_3__Selenomonadales	D_4__Veillonellaceae	D_5__uncultured	__		0	0	0	0	0	0	0.00188641
D_0__Bacteria	D_1__Firmicutes	D_2__Negativicutes	D_3__Selenomonadales	D_4__Veillonellaceae	__	__		0	0	0	0	0	0	0.00149853
D_0__Bacteria	D_1__Firmicutes	__	__	__	__	__		0	0.000611567	0	0	0	0	0
D_0__Bacteria	D_1__Fusobacteria	D_2__Fusobacteriia	D_3__Fusobacteriales	D_4__Fusobacteriaceae	D_5__Cetobacterium	D_6__uncultured Fusobacteriales bacterium		0	0	0	0	0	0	0.00251321
D_0__Bacteria	D_1__Gemmatimonadetes	D_2__BD2-11 terrestrial group	D_3__uncultured Gemmatimonadales bacterium HF0200_36I24	D_4__uncultured Gemmatimonadales bacterium HF0200_36I24	D_5__uncultured Gemmatimonadales bacterium HF0200_36I24	D_6__uncultured Gemmatimonadales bacterium HF0200_36I24		0	0.000611567	0	0	0	0	0
D_0__Bacteria	D_1__Gemmatimonadetes	D_2__Gemmatimonadetes	D_3__Gemmatimonadales	D_4__Gemmatimonadaceae	D_5__Gemmatimonas	D_6__wastewater metagenome		0	0	0	0	0	0	0.000379881
D_0__Bacteria	D_1__Gemmatimonadetes	D_2__Gemmatimonadetes	D_3__Gemmatimonadales	D_4__Gemmatimonadaceae	D_5__uncultured	D_6__uncultured alpha proteobacterium		0	0	0	0	0.00218453	0	0
D_0__Bacteria	D_1__Gemmatimonadetes	D_2__Gemmatimonadetes	D_3__Gemmatimonadales	D_4__Gemmatimonadaceae	D_5__uncultured	D_6__uncultured prokaryote		0	0	0	0	0	0.00409172	0
D_0__Bacteria	D_1__Gemmatimonadetes	D_2__Gemmatimonadetes	D_3__Gemmatimonadales	D_4__Gemmatimonadaceae	__	__		0	0	0.00152858	0	0	0	0
D_0__Bacteria	D_1__Hydrogenedentes	D_2__Hydrogenedentia	D_3__Hydrogenedentiales	D_4__Hydrogenedensaceae	D_5__Candidatus Hydrogenedentes bacterium ADurb.Bin101	D_6__Candidatus Hydrogenedentes bacterium ADurb.Bin101		0	0	0	0	0	0	0.00060781
D_0__Bacteria	D_1__Hydrogenedentes	D_2__Hydrogenedentia	D_3__Hydrogenedentiales	D_4__Hydrogenedensaceae	D_5__bacterium YC-ZSS-LKJ63	D_6__bacterium YC-ZSS-LKJ63		0.00242922	0	0.000611434	0	0	0	0
D_0__Bacteria	D_1__Hydrogenedentes	D_2__Hydrogenedentia	D_3__Hydrogenedentiales	D_4__Hydrogenedensaceae	D_5__uncultured bacterium SJP-3	D_6__uncultured bacterium SJP-3		0.00061467	0	0	0	0	0	0
D_0__Bacteria	D_1__Hydrogenedentes	D_2__Hydrogenedentia	D_3__Hydrogenedentiales	D_4__Hydrogenedensaceae	__	__		0.000628931	0	0	0	0	0	0
D_0__Bacteria	D_1__Kiritimatiellaeota	D_2__Kiritimatiellae	D_3__Kiritimatiellales	D_4__Kiritimatiellaceae	D_5__MSBL3	D_6__uncultured soil bacterium		0.00081956	0	0	0	0	0	0.00193739
D_0__Bacteria	D_1__Kiritimatiellaeota	D_2__Kiritimatiellae	D_3__Kiritimatiellales	D_4__Kiritimatiellaceae	D_5__MSBL3	__		0.00043239	0	0	0	0	0	0
D_0__Bacteria	D_1__Kiritimatiellaeota	D_2__Kiritimatiellae	D_3__Kiritimatiellales	D_4__Kiritimatiellaceae	D_5__R76-B128	__		0	0	0	0.00395697	0.00141352	0	0
D_0__Bacteria	D_1__Kiritimatiellaeota	D_2__Kiritimatiellae	D_3__WCHB1-41	D_4__Lentisphaerae bacterium RIFOXYC12_FULL_60_16	D_5__Lentisphaerae bacterium RIFOXYC12_FULL_60_16	D_6__Lentisphaerae bacterium RIFOXYC12_FULL_60_16		0	0.00174734	0	0	0	0	0.00060781
D_0__Bacteria	D_1__Kiritimatiellaeota	D_2__Kiritimatiellae	D_3__WCHB1-41	D_4__Verrucomicrobia bacterium ADurb.Bin070	D_5__Verrucomicrobia bacterium ADurb.Bin070	D_6__Verrucomicrobia bacterium ADurb.Bin070		0	0.000698934	0	0	0.00565407	0	0.00294708
D_0__Bacteria	D_1__Kiritimatiellaeota	D_2__Kiritimatiellae	D_3__WCHB1-41	D_4__uncultured Chlorobi bacterium	D_5__uncultured Chlorobi bacterium	D_6__uncultured Chlorobi bacterium		0	0	0	0	0.00128502	0	0
D_0__Bacteria	D_1__Kiritimatiellaeota	D_2__Kiritimatiellae	D_3__WCHB1-41	__	__	__		0.001192	0	0	0	0.00154202	0	0.00370284
D_0__Bacteria	D_1__LCP-89	D_2__Calditrichaeota bacterium AABM5.125.24	D_3__Calditrichaeota bacterium AABM5.125.24	D_4__Calditrichaeota bacterium AABM5.125.24	D_5__Calditrichaeota bacterium AABM5.125.24	D_6__Calditrichaeota bacterium AABM5.125.24		0	0	0	0.00160752	0	0	0
D_0__Bacteria	D_1__LCP-89	D_2__saltmarsh clone LCP-89	D_3__saltmarsh clone LCP-89	D_4__saltmarsh clone LCP-89	D_5__saltmarsh clone LCP-89	D_6__saltmarsh clone LCP-89		0	0	0	0	0	0	0
D_0__Bacteria	D_1__LCP-89	D_2__uncultured bacterium	D_3__uncultured bacterium	D_4__uncultured bacterium	D_5__uncultured bacterium	D_6__uncultured bacterium		0	0.00148524	0	0	0	0	0
D_0__Bacteria	D_1__Latescibacteria	D_2__Latescibacteria	D_3__Latescibacterales	D_4__Latescibacteraceae	D_5__Candidatus Latescibacter	D_6__Candidatus Latescibacter anaerobius SCGC AAA252-E07		0	0	0	0.00123655	0	0	0
D_0__Bacteria	D_1__Latescibacteria	D_2__Latescibacteria	D_3__Latescibacterales	D_4__Latescibacteraceae	D_5__Candidatus Latescibacter	__		0	0	0	0.00556449	0	0	0
D_0__Bacteria	D_1__Latescibacteria	D_2__Latescibacteria	D_3__Latescibacterales	D_4__Latescibacteraceae	D_5__uncultured Latescibacteria bacterium	D_6__uncultured Latescibacteria bacterium		0.00416122	0	0.00473861	0	0	0	0
D_0__Bacteria	D_1__Latescibacteria	D_2__Latescibacteria	D_3__Latescibacterales	D_4__Latescibacteraceae	D_5__uncultured marine bacterium	D_6__uncultured marine bacterium		0	0	0	0.00197848	0	0	0
D_0__Bacteria	D_1__Latescibacteria	D_2__Latescibacteria	D_3__Latescibacterales	D_4__Latescibacteraceae	__	__		0	0	0	0	0	0.000308737	0
D_0__Bacteria	D_1__Latescibacteria	D_2__uncultured Bacteroidetes bacterium	D_3__uncultured Bacteroidetes bacterium	D_4__uncultured Bacteroidetes bacterium	D_5__uncultured Bacteroidetes bacterium	D_6__uncultured Bacteroidetes bacterium		0	0	0	0.00160752	0	0	0
D_0__Bacteria	D_1__Latescibacteria	D_2__uncultured soil bacterium PBS-III-30	D_3__uncultured soil bacterium PBS-III-30	D_4__uncultured soil bacterium PBS-III-30	D_5__uncultured soil bacterium PBS-III-30	D_6__uncultured soil bacterium PBS-III-30		0.00061467	0	0	0	0	0	0
D_0__Bacteria	D_1__Latescibacteria	D_2__uncultured soil bacterium PRR-10	D_3__uncultured soil bacterium PRR-10	D_4__uncultured soil bacterium PRR-10	D_5__uncultured soil bacterium PRR-10	D_6__uncultured soil bacterium PRR-10		0	0	0	0	0	0.00134223	0
D_0__Bacteria	D_1__Latescibacteria	D_2__uncultured soil bacterium	D_3__uncultured soil bacterium	D_4__uncultured soil bacterium	D_5__uncultured soil bacterium	D_6__uncultured soil bacterium		0.00223268	0	0	0	0	0	0
D_0__Bacteria	D_1__Lentisphaerae	D_2__Lentisphaeria	D_3__Victivallales	D_4__GWF2-44-16	D_5__Lentisphaerae bacterium GWF2_50_93	D_6__Lentisphaerae bacterium GWF2_50_93		0	0	0	0	0	0	0.000455858
D_0__Bacteria	D_1__Lentisphaerae	D_2__Lentisphaeria	D_3__Victivallales	__	__	__		0	0	0	0	0.00231303	0	0
D_0__Bacteria	D_1__Lentisphaerae	D_2__Oligosphaeria	D_3__Oligosphaerales	D_4__Lenti-02	D_5__metagenome	D_6__metagenome		0	0	0	0	0.000642508	0	0.00317101
D_0__Bacteria	D_1__Lentisphaerae	D_2__Oligosphaeria	D_3__Oligosphaerales	D_4__Lenti-02	D_5__uncultured Verrucomicrobia bacterium	D_6__uncultured Verrucomicrobia bacterium		0	0	0	0	0	0	0
D_0__Bacteria	D_1__Lentisphaerae	D_2__Oligosphaeria	D_3__Oligosphaerales	__	__	__		0	0	0	0	0	0	0.000265917
D_0__Bacteria	D_1__Marinimicrobia (SAR406 clade)	D_2__uncultured Bacteroidetes/Chlorobi group bacterium	D_3__uncultured Bacteroidetes/Chlorobi group bacterium	D_4__uncultured Bacteroidetes/Chlorobi group bacterium	D_5__uncultured Bacteroidetes/Chlorobi group bacterium	D_6__uncultured Bacteroidetes/Chlorobi group bacterium		0	0.0010484	0.00382146	0.0058118	0	0	0
D_0__Bacteria	D_1__Marinimicrobia (SAR406 clade)	D_2__uncultured eubacterium AB16	D_3__uncultured eubacterium AB16	D_4__uncultured eubacterium AB16	D_5__uncultured eubacterium AB16	D_6__uncultured eubacterium AB16		0	0.00436834	0	0.00148386	0	0	0
D_0__Bacteria	D_1__Modulibacteria	D_2__Moduliflexia	D_3__Moduliflexales	D_4__Moduliflexaceae	D_5__Candidatus Moduliflexus	D_6__Candidatus Moduliflexus flocculans		0	0	0	0.000618276	0.00616808	0	0
D_0__Bacteria	D_1__Modulibacteria	D_2__Moduliflexia	D_3__Moduliflexales	D_4__Moduliflexaceae	D_5__uncultured delta proteobacterium	D_6__uncultured delta proteobacterium		0	0	0	0.0046989	0	0	0
D_0__Bacteria	D_1__Modulibacteria	D_2__Moduliflexia	D_3__Moduliflexales	D_4__Moduliflexaceae	D_5__uncultured marine bacterium	D_6__uncultured marine bacterium		0	0	0	0.00494621	0	0	0
D_0__Bacteria	D_1__Nitrospinae	D_2__P9X2b3D02	__	__	__	__		0	0	0	0	0	0.00244041	0
D_0__Bacteria	D_1__Nitrospirae	D_2__4-29-1	D_3__uncultured Myxococcales bacterium	D_4__uncultured Myxococcales bacterium	D_5__uncultured Myxococcales bacterium	D_6__uncultured Myxococcales bacterium		0	0	0	0	0	0.00307263	0
D_0__Bacteria	D_1__Nitrospirae	D_2__4-29-1	D_3__uncultured Nitrospira sp.	D_4__uncultured Nitrospira sp.	D_5__uncultured Nitrospira sp.	D_6__uncultured Nitrospira sp.		0	0	0.00229288	0	0	0.012737	0.00170947
D_0__Bacteria	D_1__Nitrospirae	D_2__4-29-1	D_3__uncultured Nitrospirae bacterium	D_4__uncultured Nitrospirae bacterium	D_5__uncultured Nitrospirae bacterium	D_6__uncultured Nitrospirae bacterium		0	0	0	0	0	0.00186587	0.00220331
D_0__Bacteria	D_1__Nitrospirae	D_2__4-29-1	D_3__uncultured prokaryote	D_4__uncultured prokaryote	D_5__uncultured prokaryote	D_6__uncultured prokaryote		0	0	0	0	0	0	0.00110166
D_0__Bacteria	D_1__Nitrospirae	D_2__4-29-1	D_3__uncultured proteobacterium	D_4__uncultured proteobacterium	D_5__uncultured proteobacterium	D_6__uncultured proteobacterium		0.000746855	0	0	0	0	0.00365359	0.00155751
D_0__Bacteria	D_1__Nitrospirae	D_2__4-29-1	__	__	__	__		0.00150253	0	0.00580862	0	0	0.000979374	0.000911716
D_0__Bacteria	D_1__Nitrospirae	D_2__Nitrospira	D_3__Nitrospirales	D_4__Nitrospiraceae	D_5__Nitrospira	D_6__Nitrospira japonica		0	0	0	0	0	0.00122021	0.00178544
D_0__Bacteria	D_1__Nitrospirae	D_2__Thermodesulfovibrionia	D_3__uncultured bacterium	D_4__uncultured bacterium	D_5__uncultured bacterium	D_6__uncultured bacterium		0	0	0	0	0	0.0011869	0
D_0__Bacteria	D_1__Nitrospirae	D_2__Thermodesulfovibrionia	D_3__uncultured	D_4__saltmarsh clone LCP-6	D_5__saltmarsh clone LCP-6	D_6__saltmarsh clone LCP-6		0.00535566	0	0	0	0	0.00185242	0
D_0__Bacteria	D_1__Nitrospirae	D_2__Thermodesulfovibrionia	D_3__uncultured	D_4__uncultured Sphingobacteriales bacterium	D_5__uncultured Sphingobacteriales bacterium	D_6__uncultured Sphingobacteriales bacterium		0	0	0	0	0	0.0107062	0.00345692
D_0__Bacteria	D_1__Nitrospirae	D_2__Thermodesulfovibrionia	D_3__uncultured	D_4__uncultured prokaryote	D_5__uncultured prokaryote	D_6__uncultured prokaryote		0	0	0	0	0	0	0.000645799
D_0__Bacteria	D_1__Nitrospirae	D_2__Thermodesulfovibrionia	D_3__uncultured	__	__	__		0.000825472	0	0.00351574	0.000865587	0	0.0044283	0.00633102
D_0__Bacteria	D_1__Nitrospirae	D_2__Thermodesulfovibrionia	__	__	__	__		0	0	0	0	0	0.0029141	0
D_0__Bacteria	D_1__Omnitrophicaeota	D_2__Candidatus Omnitrophica bacterium CG1_02_44_16	D_3__Candidatus Omnitrophica bacterium CG1_02_44_16	D_4__Candidatus Omnitrophica bacterium CG1_02_44_16	D_5__Candidatus Omnitrophica bacterium CG1_02_44_16	D_6__Candidatus Omnitrophica bacterium CG1_02_44_16		0.00204403	0	0	0.00024731	0	0	0
D_0__Bacteria	D_1__Omnitrophicaeota	D_2__Omnitrophia	D_3__Omnitrophales	D_4__Omnitrophaceae	D_5__Candidatus Omnitrophus	D_6__Omnitrophica bacterium RIFOXYB12_FULL_50_7		0	0	0	0	0	0.00126088	0.000721775
D_0__Bacteria	D_1__Omnitrophicaeota	D_2__Omnitrophia	D_3__Omnitrophales	D_4__Omnitrophaceae	D_5__Candidatus Omnitrophus	D_6__bioreactor metagenome		0.000943396	0	0	0	0	0	0
D_0__Bacteria	D_1__Omnitrophicaeota	D_2__Omnitrophia	D_3__Omnitrophales	D_4__Omnitrophaceae	D_5__Candidatus Omnitrophus	D_6__uncultured prokaryote		0.00109275	0	0	0	0	0	0
D_0__Bacteria	D_1__Omnitrophicaeota	D_2__Omnitrophia	D_3__Omnitrophales	D_4__Omnitrophaceae	D_5__Candidatus Omnitrophus	__		0	0	0	0	0	0	0.000520837
D_0__Bacteria	D_1__Omnitrophicaeota	D_2__uncultured bacterium	D_3__uncultured bacterium	D_4__uncultured bacterium	D_5__uncultured bacterium	D_6__uncultured bacterium		0.000275157	0	0	0	0	0	0
D_0__Bacteria	D_1__Omnitrophicaeota	D_2__uncultured prokaryote	D_3__uncultured prokaryote	D_4__uncultured prokaryote	D_5__uncultured prokaryote	D_6__uncultured prokaryote		0.000478077	0	0	0	0	0	0.000797751
D_0__Bacteria	D_1__Omnitrophicaeota	__	__	__	__	__		0.000235849	0	0	0	0	0	0
D_0__Bacteria	D_1__Patescibacteria	D_2__ABY1	D_3__Candidatus Kerfeldbacteria	D_4__uncultured organism	D_5__uncultured organism	D_6__uncultured organism		0.000196541	0	0	0	0	0	0
D_0__Bacteria	D_1__Patescibacteria	D_2__Berkelbacteria	D_3__Candidatus Berkelbacteria bacterium RIFOXYA2_FULL_43_10	D_4__Candidatus Berkelbacteria bacterium RIFOXYA2_FULL_43_10	D_5__Candidatus Berkelbacteria bacterium RIFOXYA2_FULL_43_10	D_6__Candidatus Berkelbacteria bacterium RIFOXYA2_FULL_43_10		0	0.00139787	0	0	0	0	0
D_0__Bacteria	D_1__Patescibacteria	D_2__CPR2	D_3__uncultured Clostridium sp.	D_4__uncultured Clostridium sp.	D_5__uncultured Clostridium sp.	D_6__uncultured Clostridium sp.		0.00254518	0	0	0	0	0.000366062	0
D_0__Bacteria	D_1__Patescibacteria	D_2__CPR2	D_3__uncultured eubacterium WCHB1-60	D_4__uncultured eubacterium WCHB1-60	D_5__uncultured eubacterium WCHB1-60	D_6__uncultured eubacterium WCHB1-60		0.00366691	0	0	0	0	0	0
D_0__Bacteria	D_1__Patescibacteria	D_2__CPR2	D_3__uncultured microorganism	D_4__uncultured microorganism	D_5__uncultured microorganism	D_6__uncultured microorganism		0.00160769	0	0	0	0	0	0
D_0__Bacteria	D_1__Patescibacteria	D_2__CPR2	__	__	__	__		0.00187891	0	0	0	0	0	0
D_0__Bacteria	D_1__Patescibacteria	D_2__Gracilibacteria	D_3__JGI 0000069-P22	__	__	__		0	0	0	0	0	0	0.000189941
D_0__Bacteria	D_1__Patescibacteria	D_2__Microgenomatia	D_3__Candidatus Gottesmanbacteria	D_4__Candidatus Gottesmanbacteria bacterium RIFOXYB1_FULL_47_11	D_5__Candidatus Gottesmanbacteria bacterium RIFOXYB1_FULL_47_11	D_6__Candidatus Gottesmanbacteria bacterium RIFOXYB1_FULL_47_11		0	0	0	0	0	0.000366062	0
D_0__Bacteria	D_1__Patescibacteria	D_2__Microgenomatia	D_3__Candidatus Gottesmanbacteria	D_4__uncultured Microgenomates group bacterium	D_5__uncultured Microgenomates group bacterium	D_6__uncultured Microgenomates group bacterium		0.00201944	0	0	0	0	0	0
D_0__Bacteria	D_1__Patescibacteria	D_2__Microgenomatia	D_3__Candidatus Gottesmanbacteria	D_4__uncultured soil bacterium	D_5__uncultured soil bacterium	D_6__uncultured soil bacterium		0.000314465	0	0	0	0	0	0
D_0__Bacteria	D_1__Patescibacteria	D_2__Microgenomatia	D_3__Candidatus Gottesmanbacteria	__	__	__		0	0	0	0	0	8.13471e-05	0
D_0__Bacteria	D_1__Patescibacteria	D_2__Microgenomatia	D_3__Candidatus Woesebacteria	D_4__Candidatus Woesebacteria bacterium GW2011_GWA1_39_21	D_5__Candidatus Woesebacteria bacterium GW2011_GWA1_39_21	D_6__Candidatus Woesebacteria bacterium GW2011_GWA1_39_21		0.00188679	0	0	0	0	0	0
D_0__Bacteria	D_1__Patescibacteria	D_2__Microgenomatia	D_3__Candidatus Woesebacteria	__	__	__		0.00227002	0	0	0	0	0	0
D_0__Bacteria	D_1__Patescibacteria	D_2__Parcubacteria	D_3__uncultured Microgenomates group bacterium	D_4__uncultured Microgenomates group bacterium	D_5__uncultured Microgenomates group bacterium	D_6__uncultured Microgenomates group bacterium		0	0	0	0.000494621	0	0	0
D_0__Bacteria	D_1__Patescibacteria	D_2__Parcubacteria	__	__	__	__		0	0	0	0	0	0	0
D_0__Bacteria	D_1__Patescibacteria	D_2__Saccharimonadia	D_3__Saccharimonadales	D_4__Saccharimonadaceae	D_5__Candidatus Saccharimonas	__		0	0	0	0	0	0	0.000493846
D_0__Bacteria	D_1__Patescibacteria	D_2__WWE3	__	__	__	__		0.00361091	0	0	0	0	0	0
D_0__Bacteria	D_1__Planctomycetes	D_2__Phycisphaerae	D_3__DG-20	D_4__Planctomycetes bacterium DG_20	D_5__Planctomycetes bacterium DG_20	D_6__Planctomycetes bacterium DG_20		0	0.00349467	0	0	0	0	0
D_0__Bacteria	D_1__Planctomycetes	D_2__Phycisphaerae	D_3__DG-20	__	__	__		0	0.0041936	0	0	0	0	0
D_0__Bacteria	D_1__Planctomycetes	D_2__Phycisphaerae	D_3__MSBL9	D_4__4572-13	D_5__uncultured planctomycete	D_6__uncultured planctomycete		0	0	0	0	0.00886662	0	0
D_0__Bacteria	D_1__Planctomycetes	D_2__Phycisphaerae	D_3__MSBL9	D_4__4572-13	__	__		0.000668239	0	0	0.00370966	0	0	0
D_0__Bacteria	D_1__Planctomycetes	D_2__Phycisphaerae	D_3__MSBL9	D_4__GWC2-45-44	D_5__Planctomycetes bacterium GWC2_45_44	D_6__Planctomycetes bacterium GWC2_45_44		0	0	0	0	0	0	0
D_0__Bacteria	D_1__Planctomycetes	D_2__Phycisphaerae	D_3__MSBL9	D_4__GWC2-45-44	D_5__Planctomycetes bacterium GWF2_41_51	D_6__Planctomycetes bacterium GWF2_41_51		0	0	0	0.003586	0	0	0
D_0__Bacteria	D_1__Planctomycetes	D_2__Phycisphaerae	D_3__MSBL9	D_4__GWC2-45-44	D_5__uncultured bacterium	D_6__uncultured bacterium		0.00110063	0	0	0	0	0.00178964	0.00117763
D_0__Bacteria	D_1__Planctomycetes	D_2__Phycisphaerae	D_3__MSBL9	D_4__GWC2-45-44	__	__		0	0	0	0.000494621	0	0	0
D_0__Bacteria	D_1__Planctomycetes	D_2__Phycisphaerae	D_3__MSBL9	D_4__KCLunmb-38-53	D_5__uncultured bacterium	D_6__uncultured bacterium		0	0	0	0	0	0	0
D_0__Bacteria	D_1__Planctomycetes	D_2__Phycisphaerae	D_3__MSBL9	D_4__SG8-4	D_5__Phycisphaerales bacterium Planc_01	D_6__Phycisphaerales bacterium Planc_01		0	0	0.00275145	0	0.00167052	0	0
D_0__Bacteria	D_1__Planctomycetes	D_2__Phycisphaerae	D_3__MSBL9	D_4__SG8-4	D_5__metagenome	D_6__metagenome		0.00320994	0.0041936	0.00321003	0.000989242	0	0.00208077	0
D_0__Bacteria	D_1__Planctomycetes	D_2__Phycisphaerae	D_3__MSBL9	D_4__SG8-4	D_5__uncultured deep-sea bacterium	D_6__uncultured deep-sea bacterium		0	0	0	0.00791394	0	0.000650777	0
D_0__Bacteria	D_1__Planctomycetes	D_2__Phycisphaerae	D_3__MSBL9	D_4__SG8-4	D_5__uncultured microorganism	D_6__uncultured microorganism		0.00526429	0	0	0	0	0	0
D_0__Bacteria	D_1__Planctomycetes	D_2__Phycisphaerae	D_3__MSBL9	D_4__SG8-4	__	__		0	0.00218417	0.00321003	0.00605911	0	0.00108058	0
D_0__Bacteria	D_1__Planctomycetes	D_2__Phycisphaerae	D_3__MSBL9	D_4__SM23-30	D_5__uncultured bacterium	D_6__uncultured bacterium		0	0	0	0	0	0	0
D_0__Bacteria	D_1__Planctomycetes	D_2__Phycisphaerae	D_3__MSBL9	D_4__metagenome	D_5__metagenome	D_6__metagenome		0.00176099	0	0	0	0	0	0
D_0__Bacteria	D_1__Planctomycetes	D_2__Phycisphaerae	D_3__MSBL9	__	__	__		0.00147551	0.000174734	0	0	0	0	0.000113964
D_0__Bacteria	D_1__Planctomycetes	D_2__Phycisphaerae	D_3__Phycisphaerales	D_4__AKAU3564 sediment group	D_5__Planctomycetes bacterium ADurb.Bin126	D_6__Planctomycetes bacterium ADurb.Bin126		0	0	0	0.0046989	0	0	0
D_0__Bacteria	D_1__Planctomycetes	D_2__Phycisphaerae	D_3__Phycisphaerales	D_4__AKAU3564 sediment group	D_5__uncultured planctomycete	D_6__uncultured planctomycete		0	0.000961034	0	0.00185483	0	0	0
D_0__Bacteria	D_1__Planctomycetes	D_2__Phycisphaerae	D_3__Phycisphaerales	D_4__AKAU3564 sediment group	D_5__uncultured soil bacterium	D_6__uncultured soil bacterium		0	0	0	0	0	0	0
D_0__Bacteria	D_1__Planctomycetes	D_2__Phycisphaerae	D_3__Phycisphaerales	D_4__AKAU3564 sediment group	__	__		0.000668239	0.00384414	0	0	0	0	0
D_0__Bacteria	D_1__Planctomycetes	D_2__Phycisphaerae	D_3__Phycisphaerales	D_4__Phycisphaeraceae	D_5__SM1A02	D_6__Gambierdiscus polynesiensis		0	0	0	0	0.000514007	0	0
D_0__Bacteria	D_1__Planctomycetes	D_2__Phycisphaerae	D_3__Phycisphaerales	D_4__Phycisphaeraceae	D_5__SM1A02	D_6__Nannochloropsis gaditana		0	0	0	0	0.00102801	0	0
D_0__Bacteria	D_1__Planctomycetes	D_2__Phycisphaerae	D_3__Phycisphaerales	D_4__Phycisphaeraceae	D_5__uncultured	D_6__uncultured deep-sea bacterium		0	0	0	0.00259676	0	0	0
D_0__Bacteria	D_1__Planctomycetes	D_2__Phycisphaerae	D_3__Pla1 lineage	D_4__uncultured soil bacterium	D_5__uncultured soil bacterium	D_6__uncultured soil bacterium		0	0	0	0.000741931	0	0	0
D_0__Bacteria	D_1__Planctomycetes	D_2__Phycisphaerae	D_3__Tepidisphaerales	D_4__CPla-3 termite group	D_5__metagenome	D_6__metagenome		0.000943396	0	0	0	0	0	0.00265917
D_0__Bacteria	D_1__Planctomycetes	D_2__Phycisphaerae	D_3__Tepidisphaerales	D_4__CPla-3 termite group	D_5__uncultured soil bacterium PBS-22	D_6__uncultured soil bacterium PBS-22		0.000314465	0	0	0	0	0	0
D_0__Bacteria	D_1__Planctomycetes	D_2__Phycisphaerae	D_3__Tepidisphaerales	D_4__WD2101 soil group	D_5__uncultured eubacterium WD283	D_6__uncultured eubacterium WD283		0.000751263	0	0	0	0	0	0
D_0__Bacteria	D_1__Planctomycetes	D_2__Phycisphaerae	D_3__Tepidisphaerales	D_4__WD2101 soil group	D_5__uncultured organism	D_6__uncultured organism		0.000589623	0	0	0	0	0.00361292	0.00233527
D_0__Bacteria	D_1__Planctomycetes	D_2__Phycisphaerae	D_3__Tepidisphaerales	D_4__WD2101 soil group	__	__		0.00101807	0	0	0	0	0	0
D_0__Bacteria	D_1__Planctomycetes	D_2__Phycisphaerae	D_3__mle1-8	__	__	__		0.000157233	0	0	0	0	0	0
D_0__Bacteria	D_1__Planctomycetes	D_2__Phycisphaerae	__	__	__	__		0	0	0	0	0	0	0
D_0__Bacteria	D_1__Planctomycetes	D_2__Pla3 lineage	D_3__uncultured soil bacterium PBS-II-37	D_4__uncultured soil bacterium PBS-II-37	D_5__uncultured soil bacterium PBS-II-37	D_6__uncultured soil bacterium PBS-II-37		0.00176934	0	0	0	0	0	0
D_0__Bacteria	D_1__Planctomycetes	D_2__Planctomycetacia	D_3__Gemmatales	D_4__Gemmataceae	D_5__Fimbriiglobus	__		0	0	0	0	0	8.13471e-05	0
D_0__Bacteria	D_1__Planctomycetes	D_2__Planctomycetacia	D_3__Gemmatales	D_4__Gemmataceae	D_5__uncultured	D_6__Planctomycetaceae bacterium SCGC AG-212-F19		0	0	0	0	0	0.000325388	0
D_0__Bacteria	D_1__Planctomycetes	D_2__Planctomycetacia	D_3__Gemmatales	D_4__Gemmataceae	D_5__uncultured	__		0	0	0	0	0	0	0.00121562
D_0__Bacteria	D_1__Planctomycetes	D_2__Planctomycetacia	D_3__Gemmatales	D_4__Gemmataceae	__	__		0	0	0	0	0	0.00131213	0.00144355
D_0__Bacteria	D_1__Planctomycetes	D_2__Planctomycetacia	D_3__Isosphaerales	D_4__Isosphaeraceae	D_5__Aquisphaera	__		0.00081956	0	0	0	0	0	0
D_0__Bacteria	D_1__Planctomycetes	D_2__Planctomycetacia	D_3__Isosphaerales	D_4__Isosphaeraceae	D_5__uncultured	__		0.00225379	0	0	0	0	0	0
D_0__Bacteria	D_1__Planctomycetes	D_2__Planctomycetacia	D_3__Pirellulales	D_4__Pirellulaceae	D_5__Pir3 lineage	D_6__uncultured soil bacterium PBS-II-13		0.000786164	0	0	0	0	0.00109819	0.000379881
D_0__Bacteria	D_1__Planctomycetes	D_2__Planctomycetacia	D_3__Pirellulales	D_4__Pirellulaceae	D_5__Pir4 lineage	D_6__uncultured bacterium zdt-39a1		0	0	0	0.00123655	0	0	0
D_0__Bacteria	D_1__Planctomycetes	D_2__Planctomycetacia	D_3__Pirellulales	D_4__Pirellulaceae	D_5__uncultured	D_6__uncultured Firmicutes bacterium		0	0	0	0	0	0	0
D_0__Bacteria	D_1__Planctomycetes	D_2__Planctomycetacia	D_3__Planctomycetales	D_4__Schlesneriaceae	__	__		0	0.000174734	0	0	0	0	0
D_0__Bacteria	D_1__Planctomycetes	D_2__Planctomycetacia	D_3__Planctomycetales	D_4__uncultured	D_5__uncultured soil bacterium	D_6__uncultured soil bacterium		0	0	0	0	0	0.00756372	0.00334296
D_0__Bacteria	D_1__Planctomycetes	D_2__vadinHA49	D_3__bacterium UW 659-2-F09	D_4__bacterium UW 659-2-F09	D_5__bacterium UW 659-2-F09	D_6__bacterium UW 659-2-F09		0	0	0	0	0	0	0
D_0__Bacteria	D_1__Planctomycetes	D_2__vadinHA49	D_3__uncultured Antarctic bacterium LB3-13	D_4__uncultured Antarctic bacterium LB3-13	D_5__uncultured Antarctic bacterium LB3-13	D_6__uncultured Antarctic bacterium LB3-13		0	0	0	0	0	0.000406736	0.00376482
D_0__Bacteria	D_1__Planctomycetes	D_2__vadinHA49	D_3__uncultured Planctomycetales bacterium	D_4__uncultured Planctomycetales bacterium	D_5__uncultured Planctomycetales bacterium	D_6__uncultured Planctomycetales bacterium		0	0	0.00290431	0	0.00167052	0	0
D_0__Bacteria	D_1__Planctomycetes	D_2__vadinHA49	D_3__uncultured soil bacterium	D_4__uncultured soil bacterium	D_5__uncultured soil bacterium	D_6__uncultured soil bacterium		0.000341483	0	0	0	0.00372655	0	0.00321799
D_0__Bacteria	D_1__Planctomycetes	D_2__vadinHA49	__	__	__	__		0.000682967	0	0	0	0.00282704	0	0.00214133
D_0__Bacteria	D_1__Planctomycetes	__	__	__	__	__		0.000341483	0	0	0	0	0	0
D_0__Bacteria	D_1__Proteobacteria	D_2__Alphaproteobacteria	D_3__Acetobacterales	D_4__Acetobacteraceae	D_5__Acidocella	__		0.00239038	0	0	0	0	0	0
D_0__Bacteria	D_1__Proteobacteria	D_2__Alphaproteobacteria	D_3__Acetobacterales	D_4__Acetobacteraceae	D_5__Craurococcus	D_6__Craurococcus sp. HM28-1		0	0	0	0	0.00128502	0	0
D_0__Bacteria	D_1__Proteobacteria	D_2__Alphaproteobacteria	D_3__Acetobacterales	D_4__Acetobacteraceae	D_5__Granulibacter	D_6__Granulibacter bethesdensis		0	0	0	0	0.00205603	0.00345855	0.00163349
D_0__Bacteria	D_1__Proteobacteria	D_2__Alphaproteobacteria	D_3__Acetobacterales	D_4__Acetobacteraceae	D_5__Roseococcus	D_6__Roseococcus sp. LW5		0	0	0	0	0.00295554	0	0
D_0__Bacteria	D_1__Proteobacteria	D_2__Alphaproteobacteria	D_3__Acetobacterales	D_4__Acetobacteraceae	D_5__uncultured	D_6__Rhodovastum atsumiense		0.000314465	0	0	0	0	0	0
D_0__Bacteria	D_1__Proteobacteria	D_2__Alphaproteobacteria	D_3__Acetobacterales	D_4__Acetobacteraceae	__	__		0	0	0.00382146	0	0.00873811	0.00162694	0
D_0__Bacteria	D_1__Proteobacteria	D_2__Alphaproteobacteria	D_3__Acetobacterales	__	__	__		0	0	0	0	0.000642508	0	0
D_0__Bacteria	D_1__Proteobacteria	D_2__Alphaproteobacteria	D_3__Azospirillales	D_4__Inquilinaceae	D_5__Inquilinus	D_6__uncultured alpha proteobacterium		0	0	0	0	0	0	0.000341893
D_0__Bacteria	D_1__Proteobacteria	D_2__Alphaproteobacteria	D_3__Caedibacterales	D_4__Caedibacteraceae	D_5__Caedibacter	__		0	0	0	0	0	0	0.000889721
D_0__Bacteria	D_1__Proteobacteria	D_2__Alphaproteobacteria	D_3__Caulobacterales	D_4__Caulobacteraceae	D_5__Asticcacaulis	__		0.000136593	0	0	0	0	0	0
D_0__Bacteria	D_1__Proteobacteria	D_2__Alphaproteobacteria	D_3__Caulobacterales	D_4__Caulobacteraceae	D_5__Brevundimonas	__		0	0	0	0	0.00154202	0	0
D_0__Bacteria	D_1__Proteobacteria	D_2__Alphaproteobacteria	D_3__Caulobacterales	D_4__Caulobacteraceae	D_5__Caulobacter	D_6__bacterium endosymbiont of Curculio sp. 2		0	0	0	0	0	0	0.000759763
D_0__Bacteria	D_1__Proteobacteria	D_2__Alphaproteobacteria	D_3__Caulobacterales	D_4__Caulobacteraceae	D_5__Phenylobacterium	__		0.000511006	0	0	0	0	0.00739782	0
D_0__Bacteria	D_1__Proteobacteria	D_2__Alphaproteobacteria	D_3__Caulobacterales	D_4__Caulobacteraceae	__	__		0	0	0	0	0	0.00105751	0
D_0__Bacteria	D_1__Proteobacteria	D_2__Alphaproteobacteria	D_3__Caulobacterales	D_4__Hyphomonadaceae	D_5__Hyphomonas	__		0	0	0	0	0.00334104	0	0
D_0__Bacteria	D_1__Proteobacteria	D_2__Alphaproteobacteria	D_3__Dongiales	D_4__Dongiaceae	D_5__Dongia	D_6__Dongia mobilis		0.000786164	0	0	0	0	0	0
D_0__Bacteria	D_1__Proteobacteria	D_2__Alphaproteobacteria	D_3__Elsterales	D_4__uncultured	D_5__uncultured Hyphomicrobiaceae bacterium	D_6__uncultured Hyphomicrobiaceae bacterium		0	0	0	0	0	0.00471848	0
D_0__Bacteria	D_1__Proteobacteria	D_2__Alphaproteobacteria	D_3__Micropepsales	D_4__Micropepsaceae	D_5__uncultured proteobacterium	D_6__uncultured proteobacterium		0	0	0	0	0	0.00781097	0.00117763
D_0__Bacteria	D_1__Proteobacteria	D_2__Alphaproteobacteria	D_3__Micropepsales	D_4__Micropepsaceae	D_5__uncultured	__		0	0	0	0	0.00077101	0	0
D_0__Bacteria	D_1__Proteobacteria	D_2__Alphaproteobacteria	D_3__Paracaedibacterales	D_4__Paracaedibacteraceae	D_5__uncultured	D_6__uncultured Rickettsiales bacterium		0	0	0	0	0	0	0.000101968
D_0__Bacteria	D_1__Proteobacteria	D_2__Alphaproteobacteria	D_3__Parvibaculales	D_4__Parvibaculaceae	D_5__Parvibaculum	__		0.00272305	0	0	0	0	0	0
D_0__Bacteria	D_1__Proteobacteria	D_2__Alphaproteobacteria	D_3__Reyranellales	D_4__Reyranellaceae	D_5__Reyranella	__		0	0	0	0	0	0.00383294	0.000797751
D_0__Bacteria	D_1__Proteobacteria	D_2__Alphaproteobacteria	D_3__Rhizobiales	D_4__A0839	D_5__uncultured Sphingomonadaceae bacterium	D_6__uncultured Sphingomonadaceae bacterium		0	0	0	0	0	8.13471e-05	0
D_0__Bacteria	D_1__Proteobacteria	D_2__Alphaproteobacteria	D_3__Rhizobiales	D_4__Beijerinckiaceae	D_5__FukuN57	D_6__bacterium enrichment culture clone B17(2011)		0	0	0	0	0	0	0.000815744
D_0__Bacteria	D_1__Proteobacteria	D_2__Alphaproteobacteria	D_3__Rhizobiales	D_4__Beijerinckiaceae	D_5__Methylobacterium	__		0.000157233	0	0	0	0	0	0
D_0__Bacteria	D_1__Proteobacteria	D_2__Alphaproteobacteria	D_3__Rhizobiales	D_4__Beijerinckiaceae	D_5__Methylocella	__		0.00327824	0	0	0	0	0	0
D_0__Bacteria	D_1__Proteobacteria	D_2__Alphaproteobacteria	D_3__Rhizobiales	D_4__Beijerinckiaceae	D_5__Methylocystis	__		0	0	0	0	0	0.0127059	0.00573621
D_0__Bacteria	D_1__Proteobacteria	D_2__Alphaproteobacteria	D_3__Rhizobiales	D_4__Beijerinckiaceae	D_5__Rhodoblastus	__		0	0	0	0	0	0	0.0019374
D_0__Bacteria	D_1__Proteobacteria	D_2__Alphaproteobacteria	D_3__Rhizobiales	D_4__Beijerinckiaceae	__	__		0.0019806	0	0	0	0	0	0.000683787
D_0__Bacteria	D_1__Proteobacteria	D_2__Alphaproteobacteria	D_3__Rhizobiales	D_4__Devosiaceae	D_5__Devosia	__		0.000314465	0	0	0	0.00167052	0	0
D_0__Bacteria	D_1__Proteobacteria	D_2__Alphaproteobacteria	D_3__Rhizobiales	D_4__Hyphomicrobiaceae	D_5__Hyphomicrobium	__		0	0	0	0	0	0	0.00110166
D_0__Bacteria	D_1__Proteobacteria	D_2__Alphaproteobacteria	D_3__Rhizobiales	D_4__Hyphomicrobiaceae	__	__		0	0	0	0	0	0.000732124	0.0012916
D_0__Bacteria	D_1__Proteobacteria	D_2__Alphaproteobacteria	D_3__Rhizobiales	D_4__Rhizobiaceae	__	__		0	0.0028831	0	0	0	0	0
D_0__Bacteria	D_1__Proteobacteria	D_2__Alphaproteobacteria	D_3__Rhizobiales	D_4__Xanthobacteraceae	D_5__Pseudolabrys	__		0	0	0	0	0	0.00704745	0.00186142
D_0__Bacteria	D_1__Proteobacteria	D_2__Alphaproteobacteria	D_3__Rhizobiales	D_4__Xanthobacteraceae	__	__		0	0.00200944	0	0	0	0.00871697	0.00528035
D_0__Bacteria	D_1__Proteobacteria	D_2__Alphaproteobacteria	D_3__Rhizobiales	__	__	__		0	0	0	0	0.00102801	0	0
D_0__Bacteria	D_1__Proteobacteria	D_2__Alphaproteobacteria	D_3__Rhodobacterales	D_4__Rhodobacteraceae	D_5__Cereibacter	__		0	0	0.00473861	0	0	0	0
D_0__Bacteria	D_1__Proteobacteria	D_2__Alphaproteobacteria	D_3__Rhodobacterales	D_4__Rhodobacteraceae	D_5__Paracoccus	__		0	0	0.00351574	0	0	0	0
D_0__Bacteria	D_1__Proteobacteria	D_2__Alphaproteobacteria	D_3__Rhodobacterales	D_4__Rhodobacteraceae	D_5__Pseudorhodobacter	__		0	0	0	0	0	0	0.00041787
D_0__Bacteria	D_1__Proteobacteria	D_2__Alphaproteobacteria	D_3__Rhodobacterales	D_4__Rhodobacteraceae	D_5__Rubrimonas	D_6__uncultured bacterium		0	0	0	0	0.00102801	0	0
D_0__Bacteria	D_1__Proteobacteria	D_2__Alphaproteobacteria	D_3__Rhodobacterales	D_4__Rhodobacteraceae	__	__		0.000825472	0.00279574	0.0258331	0.00222579	0.00603958	0	0
D_0__Bacteria	D_1__Proteobacteria	D_2__Alphaproteobacteria	D_3__Rhodospirillales	D_4__uncultured	D_5__uncultured Rhodospirillaceae bacterium	D_6__uncultured Rhodospirillaceae bacterium		0	0	0	0	0	0.000406736	0
D_0__Bacteria	D_1__Proteobacteria	D_2__Alphaproteobacteria	D_3__Rhodospirillales	D_4__uncultured	D_5__unidentified marine bacterioplankton	D_6__unidentified marine bacterioplankton		0.000695257	0	0	0	0	0	0
D_0__Bacteria	D_1__Proteobacteria	D_2__Alphaproteobacteria	D_3__Rickettsiales	D_4__AB1	__	__		0	0.000436834	0	0	0	0	0
D_0__Bacteria	D_1__Proteobacteria	D_2__Alphaproteobacteria	D_3__Rickettsiales	D_4__Mitochondria	D_5__Auxenochlorella pyrenoidosa	D_6__Auxenochlorella pyrenoidosa		0	0	0	0	0	0.000162694	0
D_0__Bacteria	D_1__Proteobacteria	D_2__Alphaproteobacteria	D_3__Rickettsiales	D_4__Mitochondria	D_5__Berkeleya fennica	D_6__Berkeleya fennica		0	0	0	0	0	0	0.000341893
D_0__Bacteria	D_1__Proteobacteria	D_2__Alphaproteobacteria	D_3__Rickettsiales	D_4__Mitochondria	D_5__Spirogyra sp. CLP-2000	D_6__Spirogyra sp. CLP-2000		0	0	0	0	0	0	0.00147854
D_0__Bacteria	D_1__Proteobacteria	D_2__Alphaproteobacteria	D_3__Sneathiellales	D_4__Sneathiellaceae	D_5__Ferrovibrio	D_6__uncultured Rhodospirillales bacterium		0.000546373	0	0	0	0	0	0
D_0__Bacteria	D_1__Proteobacteria	D_2__Alphaproteobacteria	D_3__Sneathiellales	D_4__Sneathiellaceae	D_5__Ferrovibrio	__		0.000353774	0	0	0	0	0	0
D_0__Bacteria	D_1__Proteobacteria	D_2__Alphaproteobacteria	D_3__Sphingomonadales	D_4__Sphingomonadaceae	D_5__Erythrobacter	__		0	0	0.0036686	0	0.0113081	0	0
D_0__Bacteria	D_1__Proteobacteria	D_2__Alphaproteobacteria	D_3__Sphingomonadales	D_4__Sphingomonadaceae	D_5__Novosphingobium	__		0.00378484	0	0	0	0	0	0.00183542
D_0__Bacteria	D_1__Proteobacteria	D_2__Alphaproteobacteria	D_3__Sphingomonadales	D_4__Sphingomonadaceae	D_5__Sandaracinobacter	__		0.000275157	0	0	0	0	0	0
D_0__Bacteria	D_1__Proteobacteria	D_2__Alphaproteobacteria	D_3__Sphingomonadales	D_4__Sphingomonadaceae	D_5__Sandarakinorhabdus	D_6__Sandarakinorhabdus sp. IMCC25606		0	0	0	0	0	0.000528756	0
D_0__Bacteria	D_1__Proteobacteria	D_2__Alphaproteobacteria	D_3__Sphingomonadales	D_4__Sphingomonadaceae	D_5__Sphingobium	__		0.000786164	0	0	0	0	0	0
D_0__Bacteria	D_1__Proteobacteria	D_2__Alphaproteobacteria	D_3__Sphingomonadales	D_4__Sphingomonadaceae	__	__		0	0.002621	0.00657291	0.000618276	0	0	0
D_0__Bacteria	D_1__Proteobacteria	D_2__Alphaproteobacteria	D_3__Thalassobaculales	D_4__Oceanibaculaceae	D_5__Oceanibaculum	__		0	0.00122313	0	0	0.00102801	0	0
D_0__Bacteria	D_1__Proteobacteria	D_2__Alphaproteobacteria	D_3__Tistrellales	D_4__Geminicoccaceae	D_5__Candidatus Alysiosphaera	__		0	0	0	0	0.00167052	0	0
D_0__Bacteria	D_1__Proteobacteria	D_2__Alphaproteobacteria	D_3__uncultured	D_4__Lacibacterium aquatile	D_5__Lacibacterium aquatile	D_6__Lacibacterium aquatile		0	0	0	0	0	0.000366062	0
D_0__Bacteria	D_1__Proteobacteria	D_2__Alphaproteobacteria	__	__	__	__		0	0	0	0.0011129	0	0.0025679	0
D_0__Bacteria	D_1__Proteobacteria	D_2__Deltaproteobacteria	D_3__Desulfuromonadales	D_4__Geobacteraceae	D_5__Geobacter	__		0.0303629	0.00139787	0.00229288	0.00160752	0	0.0163233	0.0665592
D_0__Bacteria	D_1__Proteobacteria	D_2__Deltaproteobacteria	D_3__Deltaproteobacteria Incertae Sedis	D_4__Syntrophorhabdaceae	D_5__Syntrophorhabdus	__		0.0112391	0.00349467	0	0.00408062	0	0.00522321	0.00254521
D_0__Bacteria	D_1__Proteobacteria	D_2__Deltaproteobacteria	D_3__Desulfobacterales	D_4__Desulfobulbaceae	__	__		0.00840303	0	0	0	0	0.00256243	0.00122362
D_0__Bacteria	D_1__Proteobacteria	D_2__Deltaproteobacteria	D_3__Syntrophobacterales	D_4__Syntrophaceae	D_5__Smithella	__		0.00516851	0.00305784	0	0.00432793	0	0	0
D_0__Bacteria	D_1__Proteobacteria	D_2__Deltaproteobacteria	D_3__Desulfobacterales	D_4__Desulfobulbaceae	D_5__Desulfobulbus	__		0.00412783	0	0	0	0	0	0.00784754
D_0__Bacteria	D_1__Proteobacteria	D_2__Deltaproteobacteria	D_3__Deltaproteobacteria Incertae Sedis	D_4__Syntrophorhabdaceae	D_5__Syntrophorhabdus	D_6__uncultured Syntrophorhabdaceae bacterium TA14		0.00457494	0	0	0	0	0.00178964	0
D_0__Bacteria	D_1__Proteobacteria	D_2__Deltaproteobacteria	D_3__Syntrophobacterales	D_4__Syntrophaceae	D_5__Smithella	D_6__Smithella sp. SC_K08D17		0.0023978	0	0	0	0	0	0
D_0__Bacteria	D_1__Proteobacteria	D_2__Deltaproteobacteria	D_3__Syntrophobacterales	D_4__Syntrophaceae	__	__		0.00522695	0.00873668	0	0	0	0	0
D_0__Bacteria	D_1__Proteobacteria	D_2__Deltaproteobacteria	D_3__Desulfobacterales	D_4__Desulfobacteraceae	D_5__Desulfatirhabdium	D_6__uncultured Desulfatirhabdium sp.		0.00489382	0	0	0	0	0	0.00144355
D_0__Bacteria	D_1__Proteobacteria	D_2__Deltaproteobacteria	D_3__Desulfuromonadales	D_4__Geobacteraceae	D_5__Geobacter	D_6__Geobacter pelophilus		0.00461866	0	0	0	0	0	0
D_0__Bacteria	D_1__Proteobacteria	D_2__Deltaproteobacteria	D_3__Myxococcales	D_4__BIrii41	D_5__uncultured soil bacterium	D_6__uncultured soil bacterium		0.00266704	0	0	0	0	0.000894818	0
D_0__Bacteria	D_1__Proteobacteria	D_2__Deltaproteobacteria	D_3__Desulfarculales	D_4__Desulfarculaceae	D_5__Desulfatiglans	D_6__uncultured prokaryote		0.00355096	0	0	0	0	0.00178868	0
D_0__Bacteria	D_1__Proteobacteria	D_2__Deltaproteobacteria	D_3__Desulfovibrionales	D_4__Desulfovibrionaceae	D_5__Desulfovibrio	D_6__Desulfovibrio sp. MS		0.00129717	0	0	0	0	0	0
D_0__Bacteria	D_1__Proteobacteria	D_2__Deltaproteobacteria	D_3__Deltaproteobacteria Incertae Sedis	D_4__Unknown Family	D_5__Deferrisoma	D_6__uncultured proteobacterium Sva0812b		0.00125786	0	0.0018343	0.0058118	0.00102801	0.00158627	0.00182343
D_0__Bacteria	D_1__Proteobacteria	D_2__Deltaproteobacteria	__	__	__	__		0.00121855	0	0.0055029	0	0	0.000447409	7.59763e-05
D_0__Bacteria	D_1__Proteobacteria	D_2__Deltaproteobacteria	D_3__Desulfobacterales	D_4__Desulfobacteraceae	D_5__Sva0081 sediment group	__		0.00268177	0.000698934	0	0	0	0	0
D_0__Bacteria	D_1__Proteobacteria	D_2__Deltaproteobacteria	D_3__Syntrophobacterales	D_4__Syntrophaceae	D_5__Smithella	D_6__uncultured Smithella sp.		0.00117925	0.0028831	0	0	0	0	0
D_0__Bacteria	D_1__Proteobacteria	D_2__Deltaproteobacteria	D_3__Desulfarculales	D_4__Desulfarculaceae	D_5__Desulfatiglans	__		0.00110063	0.0028831	0	0.0011129	0	0	0
D_0__Bacteria	D_1__Proteobacteria	D_2__Deltaproteobacteria	D_3__Myxococcales	__	__	__		0.000825472	0	0	0	0	0.00473001	0
D_0__Bacteria	D_1__Proteobacteria	D_2__Deltaproteobacteria	D_3__Syntrophobacterales	D_4__Syntrophaceae	D_5__uncultured	D_6__uncultured Smithella sp.		0.00362564	0	0	0	0	0.00699333	0.00315901
D_0__Bacteria	D_1__Proteobacteria	D_2__Deltaproteobacteria	D_3__NKB15	D_4__uncultured bacterium	D_5__uncultured bacterium	D_6__uncultured bacterium		0.00181061	0	0	0	0	0	0
D_0__Bacteria	D_1__Proteobacteria	D_2__Deltaproteobacteria	D_3__Syntrophobacterales	D_4__Syntrophaceae	D_5__Syntrophus	__		0.00290336	0.002621	0	0	0	0	0
D_0__Bacteria	D_1__Proteobacteria	D_2__Deltaproteobacteria	D_3__Myxococcales	D_4__Haliangiaceae	D_5__Haliangium	D_6__uncultured proteobacterium		0.000707547	0	0	0	0	0.00123495	0
D_0__Bacteria	D_1__Proteobacteria	D_2__Deltaproteobacteria	D_3__Syntrophobacterales	D_4__Syntrophaceae	D_5__Syntrophus	D_6__metagenome		0.00267783	0.00401887	0	0	0	0.00463106	0
D_0__Bacteria	D_1__Proteobacteria	D_2__Deltaproteobacteria	D_3__Myxococcales	D_4__UASB-TL25	D_5__uncultured bacterium UASB_TL25	D_6__uncultured bacterium UASB_TL25		0.00043239	0	0	0	0	0	0
D_0__Bacteria	D_1__Proteobacteria	D_2__Deltaproteobacteria	D_3__Myxococcales	D_4__Haliangiaceae	D_5__Haliangium	__		0.000314465	0	0	0	0	0.00162087	0
D_0__Bacteria	D_1__Proteobacteria	D_2__Deltaproteobacteria	D_3__Oligoflexales	D_4__0319-6G20	D_5__uncultured prokaryote	D_6__uncultured prokaryote		0.000314465	0.000349467	0	0.00148386	0.00115652	0	0
D_0__Bacteria	D_1__Proteobacteria	D_2__Deltaproteobacteria	D_3__Myxococcales	D_4__Archangiaceae	__	__		0.000196541	0	0	0	0	0.0013829	0.00265917
D_0__Bacteria	D_1__Proteobacteria	D_2__Deltaproteobacteria	D_3__Bdellovibrionales	D_4__Bacteriovoracaceae	D_5__Bacteriovorax	D_6__uncultured prokaryote		0	0	0	0	0	0	0.00107066
D_0__Bacteria	D_1__Proteobacteria	D_2__Deltaproteobacteria	D_3__Deltaproteobacteria Incertae Sedis	D_4__Syntrophorhabdaceae	D_5__Syntrophorhabdus	D_6__uncultured Syntrophorhabdaceae bacterium		0	0	0	0	0	0	0.00275514
D_0__Bacteria	D_1__Proteobacteria	D_2__Deltaproteobacteria	D_3__Deltaproteobacteria Incertae Sedis	D_4__Syntrophorhabdaceae	D_5__Syntrophorhabdus	D_6__uncultured Syntrophorhabdaceae bacterium SHA-207		0	0	0	0	0	0.00115776	0.00110166
D_0__Bacteria	D_1__Proteobacteria	D_2__Deltaproteobacteria	D_3__Deltaproteobacteria Incertae Sedis	D_4__Syntrophorhabdaceae	D_5__Syntrophorhabdus	D_6__uncultured Syntrophorhabdaceae bacterium SJA-162		0	0.0028831	0	0	0.00167052	0	0
D_0__Bacteria	D_1__Proteobacteria	D_2__Deltaproteobacteria	D_3__Deltaproteobacteria Incertae Sedis	D_4__Syntrophorhabdaceae	D_5__Syntrophorhabdus	D_6__uncultured Syntrophorhabdaceae bacterium SJA-51		0	0	0	0	0	0.00105751	0.000949704
D_0__Bacteria	D_1__Proteobacteria	D_2__Deltaproteobacteria	D_3__Deltaproteobacteria Incertae Sedis	D_4__Syntrophorhabdaceae	D_5__Syntrophorhabdus	D_6__uncultured Syntrophorhabdaceae bacterium WCHB1-27		0	0	0	0	0	0.00977579	0.0022413
D_0__Bacteria	D_1__Proteobacteria	D_2__Deltaproteobacteria	D_3__Deltaproteobacteria Incertae Sedis	D_4__Unknown Family	D_5__Deferrisoma	__		0	0	0	0.00123655	0	0	0
D_0__Bacteria	D_1__Proteobacteria	D_2__Deltaproteobacteria	D_3__Desulfarculales	D_4__Desulfarculaceae	D_5__Desulfatiglans	D_6__bacterium enrichment culture		0	0	0	0.00296773	0	0	0
D_0__Bacteria	D_1__Proteobacteria	D_2__Deltaproteobacteria	D_3__Desulfobacterales	D_4__Desulfobacteraceae	D_5__Desulfonema	D_6__uncultured Acidobacteria bacterium		0	0	0	0	0	0	0.00106367
D_0__Bacteria	D_1__Proteobacteria	D_2__Deltaproteobacteria	D_3__Desulfobacterales	D_4__Desulfobacteraceae	D_5__Desulfosarcina	__		0	0	0	0	0	0	0
D_0__Bacteria	D_1__Proteobacteria	D_2__Deltaproteobacteria	D_3__Desulfobacterales	D_4__Desulfobacteraceae	D_5__Desulfotignum	__		0	0	0.00244574	0	0	0	0
D_0__Bacteria	D_1__Proteobacteria	D_2__Deltaproteobacteria	D_3__Desulfobacterales	D_4__Desulfobacteraceae	D_5__SEEP-SRB1	__		0	0	0	0	0	0	0
D_0__Bacteria	D_1__Proteobacteria	D_2__Deltaproteobacteria	D_3__Desulfobacterales	D_4__Desulfobacteraceae	D_5__Sva0081 sediment group	D_6__delta proteobacterium enrichment culture clone AP-FeEnrich12		0	0	0	0	0.00128502	0.00210574	0.00132959
D_0__Bacteria	D_1__Proteobacteria	D_2__Deltaproteobacteria	D_3__Desulfobacterales	D_4__Desulfobacteraceae	__	__		0	0.0002621	0	0.00395697	0	0	0
D_0__Bacteria	D_1__Proteobacteria	D_2__Deltaproteobacteria	D_3__Desulfobacterales	D_4__Desulfobulbaceae	D_5__Candidatus Electronema	D_6__Candidatus Electronema palustris		0	0	0	0	0	0.00142357	0
D_0__Bacteria	D_1__Proteobacteria	D_2__Deltaproteobacteria	D_3__Desulfobacterales	D_4__Desulfobulbaceae	D_5__Candidatus Electrothrix	__		0	0	0.00473861	0	0	0	0
D_0__Bacteria	D_1__Proteobacteria	D_2__Deltaproteobacteria	D_3__Desulfobacterales	D_4__Desulfobulbaceae	D_5__Desulfobulbus	D_6__Desulfomicrobium sp. enrichment culture clone LDC-15		0	0	0	0	0	0	0.00239325
D_0__Bacteria	D_1__Proteobacteria	D_2__Deltaproteobacteria	D_3__Desulfobacterales	D_4__Desulfobulbaceae	D_5__Desulfocapsa	__		0.00259527	0	0	0	0	0	0.00231728
D_0__Bacteria	D_1__Proteobacteria	D_2__Deltaproteobacteria	D_3__Desulfobacterales	D_4__Desulfobulbaceae	D_5__Desulfurivibrio	D_6__uncultured Burkholderiales bacterium		0	0	0	0	0	0	0
D_0__Bacteria	D_1__Proteobacteria	D_2__Deltaproteobacteria	D_3__Desulfobacterales	D_4__Desulfobulbaceae	D_5__Desulfurivibrio	__		0	0	0	0.00383331	0	0	0
D_0__Bacteria	D_1__Proteobacteria	D_2__Deltaproteobacteria	D_3__Desulfobacterales	D_4__Desulfobulbaceae	D_5__[Desulfobacterium] catecholicum group	D_6__bacterium ROME95Asa		0	0	0	0.00210214	0	0	0
D_0__Bacteria	D_1__Proteobacteria	D_2__Deltaproteobacteria	D_3__Desulfovibrionales	D_4__Desulfomicrobiaceae	D_5__Desulfomicrobium	__		0	0	0.000764292	0.000618276	0.00501157	0	0
D_0__Bacteria	D_1__Proteobacteria	D_2__Deltaproteobacteria	D_3__Desulfovibrionales	D_4__Desulfovibrionaceae	D_5__Desulfovibrio	D_6__microbial mat metagenome		0	0.000349467	0	0	0	0	0
D_0__Bacteria	D_1__Proteobacteria	D_2__Deltaproteobacteria	D_3__Desulfovibrionales	D_4__Desulfovibrionaceae	D_5__Desulfovibrio	__		0.0019806	0	0	0.00531718	0	0.00154369	0.00214133
D_0__Bacteria	D_1__Proteobacteria	D_2__Deltaproteobacteria	D_3__Desulfuromonadales	D_4__Desulfuromonadaceae	D_5__Desulfuromonas	D_6__Desulfuromonas acetoxidans DSM 684		0	0.00436834	0.00657291	0	0	0	0
D_0__Bacteria	D_1__Proteobacteria	D_2__Deltaproteobacteria	D_3__Desulfuromonadales	D_4__Desulfuromonadaceae	D_5__Desulfuromonas	D_6__Desulfuromonas michiganensis		0	0	0	0	0	0	0.00142755
D_0__Bacteria	D_1__Proteobacteria	D_2__Deltaproteobacteria	D_3__Desulfuromonadales	D_4__Desulfuromonadaceae	D_5__Desulfuromonas	D_6__uncultured prokaryote		0	0	0	0.00136021	0	0	0.00316101
D_0__Bacteria	D_1__Proteobacteria	D_2__Deltaproteobacteria	D_3__Desulfuromonadales	D_4__Desulfuromonadaceae	D_5__Desulfuromonas	__		0	0.00629041	0.00259859	0	0.00591108	0	0
D_0__Bacteria	D_1__Proteobacteria	D_2__Deltaproteobacteria	D_3__Desulfuromonadales	D_4__Desulfuromonadaceae	D_5__Desulfuromusa	__		0	0	0.00535005	0	0	0	0
D_0__Bacteria	D_1__Proteobacteria	D_2__Deltaproteobacteria	D_3__Desulfuromonadales	D_4__Desulfuromonadaceae	D_5__Pelobacter	__		0	0	0	0.00284407	0	0	0
D_0__Bacteria	D_1__Proteobacteria	D_2__Deltaproteobacteria	D_3__Desulfuromonadales	D_4__Desulfuromonadaceae	__	__		0	0	0	0.00432793	0	0	0
D_0__Bacteria	D_1__Proteobacteria	D_2__Deltaproteobacteria	D_3__Desulfuromonadales	D_4__Geobacteraceae	D_5__Geoalkalibacter	D_6__Geoalkalibacter ferrihydriticus DSM 17813		0	0	0.00229288	0	0	0	0
D_0__Bacteria	D_1__Proteobacteria	D_2__Deltaproteobacteria	D_3__Desulfuromonadales	D_4__Geobacteraceae	D_5__Geobacter	D_6__Geobacter daltonii FRC-32		0	0	0	0	0	0	0.00110166
D_0__Bacteria	D_1__Proteobacteria	D_2__Deltaproteobacteria	D_3__Desulfuromonadales	D_4__Geobacteraceae	D_5__Geobacter	D_6__Geobacter lovleyi SZ		0.00150253	0	0	0	0	0	0.00201337
D_0__Bacteria	D_1__Proteobacteria	D_2__Deltaproteobacteria	D_3__Desulfuromonadales	D_4__Geobacteraceae	D_5__Geobacter	D_6__Geobacter psychrophilus		0	0	0	0	0	0	0.00152952
D_0__Bacteria	D_1__Proteobacteria	D_2__Deltaproteobacteria	D_3__Desulfuromonadales	D_4__Geobacteraceae	D_5__Geobacter	D_6__Geobacter sp. AOG2		0	0	0	0	0	0	0.00193739
D_0__Bacteria	D_1__Proteobacteria	D_2__Deltaproteobacteria	D_3__Desulfuromonadales	D_4__Geobacteraceae	D_5__Geobacter	D_6__Geobacter sp. Cd1		0	0	0	0	0	0	0.00151953
D_0__Bacteria	D_1__Proteobacteria	D_2__Deltaproteobacteria	D_3__Desulfuromonadales	D_4__Geobacteraceae	D_5__Geobacter	D_6__uncultured soil bacterium		0	0	0	0	0	0	0.00372583
D_0__Bacteria	D_1__Proteobacteria	D_2__Deltaproteobacteria	D_3__Desulfuromonadales	D_4__Geobacteraceae	D_5__Geothermobacter	__		0	0	0	0	0.00552557	0	0
D_0__Bacteria	D_1__Proteobacteria	D_2__Deltaproteobacteria	D_3__MBNT15	D_4__Deltaproteobacteria bacterium CSP1-8	D_5__Deltaproteobacteria bacterium CSP1-8	D_6__Deltaproteobacteria bacterium CSP1-8		0.000956154	0.000873668	0	0	0	0	0
D_0__Bacteria	D_1__Proteobacteria	D_2__Deltaproteobacteria	D_3__MBNT15	D_4__delta proteobacterium enrichment culture clone AP-FeEnrich11	D_5__delta proteobacterium enrichment culture clone AP-FeEnrich11	D_6__delta proteobacterium enrichment culture clone AP-FeEnrich11		0	0	0	0	0	0	0.000662792
D_0__Bacteria	D_1__Proteobacteria	D_2__Deltaproteobacteria	D_3__MBNT15	D_4__uncultured prokaryote	D_5__uncultured prokaryote	D_6__uncultured prokaryote		0	0	0	0.00420428	0	0.0056165	0
D_0__Bacteria	D_1__Proteobacteria	D_2__Deltaproteobacteria	D_3__MBNT15	__	__	__		0.00020489	0	0	0	0	0	0.00174745
D_0__Bacteria	D_1__Proteobacteria	D_2__Deltaproteobacteria	D_3__Myxococcales	D_4__Archangiaceae	D_5__Anaeromyxobacter	D_6__uncultured soil bacterium		0	0	0	0	0	0.001993	0
D_0__Bacteria	D_1__Proteobacteria	D_2__Deltaproteobacteria	D_3__Myxococcales	D_4__Archangiaceae	D_5__Anaeromyxobacter	__		0	0	0	0	0	0	0.00246923
D_0__Bacteria	D_1__Proteobacteria	D_2__Deltaproteobacteria	D_3__Myxococcales	D_4__MidBa8	D_5__uncultured Myxococcales bacterium	D_6__uncultured Myxococcales bacterium		0	0.000436834	0	0	0	0	0
D_0__Bacteria	D_1__Proteobacteria	D_2__Deltaproteobacteria	D_3__Myxococcales	D_4__MidBa8	D_5__uncultured delta proteobacterium	D_6__uncultured delta proteobacterium		0	0	0	0	0	0	0
D_0__Bacteria	D_1__Proteobacteria	D_2__Deltaproteobacteria	D_3__Myxococcales	D_4__MidBa8	__	__		0	0	0	0.00333869	0	0	0
D_0__Bacteria	D_1__Proteobacteria	D_2__Deltaproteobacteria	D_3__Myxococcales	D_4__P3OB-42	D_5__uncultured Cystobacterineae bacterium	D_6__uncultured Cystobacterineae bacterium		0	0.0010484	0	0	0	0	0
D_0__Bacteria	D_1__Proteobacteria	D_2__Deltaproteobacteria	D_3__Myxococcales	D_4__Phaselicystidaceae	D_5__Phaselicystis	__		0	0	0	0.0011129	0	0	0
D_0__Bacteria	D_1__Proteobacteria	D_2__Deltaproteobacteria	D_3__Myxococcales	D_4__Polyangiaceae	D_5__Pajaroellobacter	D_6__soil metagenome		0	0	0	0	0	0	0.000379881
D_0__Bacteria	D_1__Proteobacteria	D_2__Deltaproteobacteria	D_3__Myxococcales	D_4__VHS-B3-70	D_5__uncultured Geobacter sp.	D_6__uncultured Geobacter sp.		0	0.00375677	0	0.00531718	0	0	0
D_0__Bacteria	D_1__Proteobacteria	D_2__Deltaproteobacteria	D_3__Myxococcales	D_4__bacteriap25	D_5__uncultured Geobacter sp.	D_6__uncultured Geobacter sp.		0	0	0	0	0	0.000771843	0
D_0__Bacteria	D_1__Proteobacteria	D_2__Deltaproteobacteria	D_3__Oligoflexales	D_4__Oligoflexaceae	D_5__Silvanigrella	__		0	0	0	0	0	0	0.000987692
D_0__Bacteria	D_1__Proteobacteria	D_2__Deltaproteobacteria	D_3__RCP2-54	D_4__uncultured Desulfuromonadales bacterium	D_5__uncultured Desulfuromonadales bacterium	D_6__uncultured Desulfuromonadales bacterium		0	0	0	0	0	0.000732124	0
D_0__Bacteria	D_1__Proteobacteria	D_2__Deltaproteobacteria	D_3__RCP2-54	D_4__uncultured Syntrophobacterales bacterium	D_5__uncultured Syntrophobacterales bacterium	D_6__uncultured Syntrophobacterales bacterium		0	0	0	0	0	0.000976165	0
D_0__Bacteria	D_1__Proteobacteria	D_2__Deltaproteobacteria	D_3__SAR324 clade(Marine group B)	D_4__uncultured bacterium zdt-33i5	D_5__uncultured bacterium zdt-33i5	D_6__uncultured bacterium zdt-33i5		0	0	0	0	0	0.000976165	0.000341893
D_0__Bacteria	D_1__Proteobacteria	D_2__Deltaproteobacteria	D_3__Sva0485	D_4__bacterium enrichment culture clone 22(2013)	D_5__bacterium enrichment culture clone 22(2013)	D_6__bacterium enrichment culture clone 22(2013)		0	0	0	0	0	0	0
D_0__Bacteria	D_1__Proteobacteria	D_2__Deltaproteobacteria	D_3__Sva0485	D_4__uncultured prokaryote	D_5__uncultured prokaryote	D_6__uncultured prokaryote		0	0	0	0	0	0	0.00060781
D_0__Bacteria	D_1__Proteobacteria	D_2__Deltaproteobacteria	D_3__Syntrophobacterales	D_4__Syntrophaceae	D_5__Desulfobacca	D_6__uncultured Desulfobacca sp.		0	0	0	0.000370966	0	0.00725593	0.00284911
D_0__Bacteria	D_1__Proteobacteria	D_2__Deltaproteobacteria	D_3__Syntrophobacterales	D_4__Syntrophaceae	D_5__Desulfobacca	__		0	0	0	0	0	0.0104621	0.00398876
D_0__Bacteria	D_1__Proteobacteria	D_2__Deltaproteobacteria	D_3__Syntrophobacterales	D_4__Syntrophaceae	D_5__Desulfomonile	D_6__Desulfomonile tiedjei DSM 6799		0	0	0	0	0	0.0108503	0.00326698
D_0__Bacteria	D_1__Proteobacteria	D_2__Deltaproteobacteria	D_3__Syntrophobacterales	D_4__Syntrophaceae	D_5__Smithella	D_6__uncultured bacterium zdt-14e13		0	0.0039315	0	0.00420428	0	0	0
D_0__Bacteria	D_1__Proteobacteria	D_2__Deltaproteobacteria	D_3__Syntrophobacterales	D_4__Syntrophaceae	D_5__Syntrophus	D_6__uncultured Syntrophobacterales bacterium		0	0	0	0	0	0.00195233	0
D_0__Bacteria	D_1__Proteobacteria	D_2__Deltaproteobacteria	D_3__Syntrophobacterales	D_4__Syntrophaceae	D_5__uncultured	D_6__bacterium enrichment culture clone E36_A		0	0	0	0	0	0	0
D_0__Bacteria	D_1__Proteobacteria	D_2__Deltaproteobacteria	D_3__Syntrophobacterales	D_4__Syntrophaceae	D_5__uncultured	D_6__delta proteobacterium MLS_D		0	0	0	0	0	0	0
D_0__Bacteria	D_1__Proteobacteria	D_2__Deltaproteobacteria	D_3__Syntrophobacterales	D_4__Syntrophaceae	D_5__uncultured	D_6__uncultured soil bacterium		0	0	0	0.00136021	0	0.00586601	0
D_0__Bacteria	D_1__Proteobacteria	D_2__Deltaproteobacteria	D_3__Syntrophobacterales	D_4__Syntrophobacteraceae	D_5__Syntrophobacter	D_6__Syntrophobacter fumaroxidans MPOB		0	0	0	0	0	0.00108058	0
D_0__Bacteria	D_1__Proteobacteria	D_2__Deltaproteobacteria	D_3__Syntrophobacterales	D_4__Syntrophobacteraceae	D_5__Syntrophobacter	__		0	0.0028831	0	0	0	0.00185242	0.00151953
D_0__Bacteria	D_1__Proteobacteria	D_2__Deltaproteobacteria	D_3__Syntrophobacterales	D_4__Syntrophobacteraceae	D_5__uncultured	D_6__Deltaproteobacteria bacterium RBG_13_43_22		0	0	0	0	0	0.00113886	0.000341893
D_0__Bacteria	D_1__Proteobacteria	D_2__Deltaproteobacteria	D_3__TX1A-33	D_4__uncultured bacterium	D_5__uncultured bacterium	D_6__uncultured bacterium		0	0	0	0	0	8.13471e-05	0
D_0__Bacteria	D_1__Proteobacteria	D_2__Gammaproteobacteria	D_3__Acidiferrobacterales	D_4__Acidiferrobacteraceae	D_5__Sulfurifustis	D_6__uncultured Ectothiorhodospiraceae bacterium		0	0	0	0	0	0	0.000189941
D_0__Bacteria	D_1__Proteobacteria	D_2__Gammaproteobacteria	D_3__Acidiferrobacterales	D_4__Acidiferrobacteraceae	D_5__Sulfurifustis	D_6__uncultured Thiotrichaceae bacterium		0	0	0	0	0	0.00108058	0
D_0__Bacteria	D_1__Proteobacteria	D_2__Gammaproteobacteria	D_3__Acidithiobacillales	D_4__Acidithiobacillaceae	D_5__KCM-B-112	__		0	0	0	0	0	0	0
D_0__Bacteria	D_1__Proteobacteria	D_2__Gammaproteobacteria	D_3__Alteromonadales	D_4__Alteromonadaceae	D_5__Alishewanella	__		0	0	0.00504433	0	0	0	0
D_0__Bacteria	D_1__Proteobacteria	D_2__Gammaproteobacteria	D_3__Alteromonadales	D_4__Alteromonadaceae	D_5__Rheinheimera	__		0	0	0.00504433	0	0	0	0
D_0__Bacteria	D_1__Proteobacteria	D_2__Gammaproteobacteria	D_3__Alteromonadales	D_4__Marinobacteraceae	D_5__Marinobacter	__		0	0	0.00382146	0	0	0	0
D_0__Bacteria	D_1__Proteobacteria	D_2__Gammaproteobacteria	D_3__Beggiatoales	D_4__Beggiatoaceae	D_5__Beggiatoa	D_6__uncultured prokaryote		0	0	0	0	0	0	0.000953701
D_0__Bacteria	D_1__Proteobacteria	D_2__Gammaproteobacteria	D_3__Beggiatoales	D_4__Beggiatoaceae	D_5__uncultured	D_6__uncultured Alkalilimnicola sp.		0	0	0	0	0	0.00259704	0
D_0__Bacteria	D_1__Proteobacteria	D_2__Gammaproteobacteria	D_3__Betaproteobacteriales	D_4__Burkholderiaceae	D_5__Duganella	__		0	0	0	0	0.000642508	0.000488083	0
D_0__Bacteria	D_1__Proteobacteria	D_2__Gammaproteobacteria	D_3__Betaproteobacteriales	D_4__Burkholderiaceae	D_5__Herminiimonas	__		0	0	0	0	0	0.00248109	0
D_0__Bacteria	D_1__Proteobacteria	D_2__Gammaproteobacteria	D_3__Betaproteobacteriales	D_4__Burkholderiaceae	D_5__Polynucleobacter	__		0	0	0	0	0	0	0.00315601
D_0__Bacteria	D_1__Proteobacteria	D_2__Gammaproteobacteria	D_3__Betaproteobacteriales	D_4__Burkholderiaceae	D_5__Rhodoferax	__		0	0	0	0	0	0	0.000303905
D_0__Bacteria	D_1__Proteobacteria	D_2__Gammaproteobacteria	D_3__Betaproteobacteriales	D_4__Burkholderiaceae	D_5__uncultured	D_6__Burkholderiales bacterium X4		0	0	0	0	0	0.00207435	0.00300106
D_0__Bacteria	D_1__Proteobacteria	D_2__Gammaproteobacteria	D_3__Betaproteobacteriales	D_4__Burkholderiaceae	__	__		0	0.00384414	0	0.00346235	0	0.0024699	0.00228529
D_0__Bacteria	D_1__Proteobacteria	D_2__Gammaproteobacteria	D_3__Betaproteobacteriales	D_4__Gallionellaceae	D_5__Candidatus Nitrotoga	__		0.00280016	0	0	0.0295536	0.00822411	0	0
D_0__Bacteria	D_1__Proteobacteria	D_2__Gammaproteobacteria	D_3__Betaproteobacteriales	D_4__Gallionellaceae	D_5__Gallionella	D_6__uncultured proteobacterium		0	0	0	0	0	0.0049398	0
D_0__Bacteria	D_1__Proteobacteria	D_2__Gammaproteobacteria	D_3__Betaproteobacteriales	D_4__Gallionellaceae	D_5__Sideroxydans	D_6__Gallionella sp. enrichment culture clone MWE_N26		0	0	0	0	0	0	0.000721775
D_0__Bacteria	D_1__Proteobacteria	D_2__Gammaproteobacteria	D_3__Betaproteobacteriales	D_4__Gallionellaceae	D_5__Sideroxydans	D_6__uncultured Gallionellaceae bacterium		0.00355143	0	0	0	0	0	0
D_0__Bacteria	D_1__Proteobacteria	D_2__Gammaproteobacteria	D_3__Betaproteobacteriales	D_4__Gallionellaceae	D_5__Sideroxydans	__		0	0	0	0	0	0	0.00209034
D_0__Bacteria	D_1__Proteobacteria	D_2__Gammaproteobacteria	D_3__Betaproteobacteriales	D_4__Gallionellaceae	__	__		0.00184401	0	0	0	0	0.006552	0.000455858
D_0__Bacteria	D_1__Proteobacteria	D_2__Gammaproteobacteria	D_3__Betaproteobacteriales	D_4__Hydrogenophilaceae	D_5__Thiobacillus	D_6__Thiobacillus denitrificans ATCC 25259		0	0	0	0	0	0.00262427	0
D_0__Bacteria	D_1__Proteobacteria	D_2__Gammaproteobacteria	D_3__Betaproteobacteriales	D_4__Hydrogenophilaceae	D_5__Thiobacillus	__		0	0.00515464	0.0145216	0.00370966	0	0.000813471	0.00250722
D_0__Bacteria	D_1__Proteobacteria	D_2__Gammaproteobacteria	D_3__Betaproteobacteriales	D_4__Methylophilaceae	D_5__MM1	D_6__Methylovorus sp. MM1		0	0	0	0	0	0	0.00209034
D_0__Bacteria	D_1__Proteobacteria	D_2__Gammaproteobacteria	D_3__Betaproteobacteriales	D_4__Methylophilaceae	D_5__MM1	D_6__mine drainage metagenome		0.00283506	0	0	0	0	0	0.00214133
D_0__Bacteria	D_1__Proteobacteria	D_2__Gammaproteobacteria	D_3__Betaproteobacteriales	D_4__Methylophilaceae	D_5__uncultured bacterium	D_6__uncultured bacterium		0.000511006	0.00244627	0	0	0	0	0
D_0__Bacteria	D_1__Proteobacteria	D_2__Gammaproteobacteria	D_3__Betaproteobacteriales	D_4__Methylophilaceae	D_5__uncultured	D_6__uncultured proteobacterium		0.00081956	0	0	0	0	0	0
D_0__Bacteria	D_1__Proteobacteria	D_2__Gammaproteobacteria	D_3__Betaproteobacteriales	D_4__Methylophilaceae	__	__		0.0039583	0.00987244	0.0348517	0.00445159	0.0181187	0	0.00495445
D_0__Bacteria	D_1__Proteobacteria	D_2__Gammaproteobacteria	D_3__Betaproteobacteriales	D_4__Nitrosomonadaceae	D_5__Ellin6067	D_6__bacterium TG160		0	0	0	0	0	8.13471e-05	0
D_0__Bacteria	D_1__Proteobacteria	D_2__Gammaproteobacteria	D_3__Betaproteobacteriales	D_4__Nitrosomonadaceae	D_5__Ellin6067	D_6__uncultured Burkholderia sp.		0	0	0	0	0	0.00421054	0
D_0__Bacteria	D_1__Proteobacteria	D_2__Gammaproteobacteria	D_3__Betaproteobacteriales	D_4__Nitrosomonadaceae	D_5__Ellin6067	__		0	0	0	0	0	0	0.00137657
D_0__Bacteria	D_1__Proteobacteria	D_2__Gammaproteobacteria	D_3__Betaproteobacteriales	D_4__Nitrosomonadaceae	D_5__MND1	__		0	0	0	0	0	0.0055153	0
D_0__Bacteria	D_1__Proteobacteria	D_2__Gammaproteobacteria	D_3__Betaproteobacteriales	D_4__Nitrosomonadaceae	D_5__mle1-7	D_6__uncultured Rhodocyclaceae bacterium		0	0	0	0	0	0.00117953	0
D_0__Bacteria	D_1__Proteobacteria	D_2__Gammaproteobacteria	D_3__Betaproteobacteriales	D_4__Rhodocyclaceae	D_5__Azoarcus	__		0	0	0.00504433	0	0.0073246	0	0
D_0__Bacteria	D_1__Proteobacteria	D_2__Gammaproteobacteria	D_3__Betaproteobacteriales	D_4__Rhodocyclaceae	D_5__C39	__		0	0	0	0	0	0	0.00260618
D_0__Bacteria	D_1__Proteobacteria	D_2__Gammaproteobacteria	D_3__Betaproteobacteriales	D_4__Rhodocyclaceae	D_5__Candidatus Accumulibacter	D_6__Candidatus Accumulibacter sp. SK-01		0.025332	0.439018	0.321614	0.364412	0.0860961	0.0170054	0.0641919
D_0__Bacteria	D_1__Proteobacteria	D_2__Gammaproteobacteria	D_3__Betaproteobacteriales	D_4__Rhodocyclaceae	D_5__Ferribacterium	__		0.012662	0	0.0562519	0.00370966	0	0	0.0179824
D_0__Bacteria	D_1__Proteobacteria	D_2__Gammaproteobacteria	D_3__Betaproteobacteriales	D_4__Rhodocyclaceae	D_5__Niveibacterium	D_6__beta proteobacterium IMCC1729		0	0	0	0	0	0	7.59763e-05
D_0__Bacteria	D_1__Proteobacteria	D_2__Gammaproteobacteria	D_3__Betaproteobacteriales	D_4__Rhodocyclaceae	D_5__Sulfuritalea	__		0.000511006	0	0	0	0	0	0
D_0__Bacteria	D_1__Proteobacteria	D_2__Gammaproteobacteria	D_3__Betaproteobacteriales	D_4__Rhodocyclaceae	D_5__Thauera	__		0	0	0	0	0.0077101	0	0
D_0__Bacteria	D_1__Proteobacteria	D_2__Gammaproteobacteria	D_3__Betaproteobacteriales	D_4__Rhodocyclaceae	D_5__Uliginosibacterium	__		0.00356325	0	0	0	0	0	0
D_0__Bacteria	D_1__Proteobacteria	D_2__Gammaproteobacteria	D_3__Betaproteobacteriales	D_4__Rhodocyclaceae	D_5__Zoogloea	__		0.00129764	0	0	0	0	0	0
D_0__Bacteria	D_1__Proteobacteria	D_2__Gammaproteobacteria	D_3__Betaproteobacteriales	D_4__Rhodocyclaceae	D_5__uncultured Sterolibacterium sp.	D_6__uncultured Sterolibacterium sp.		0.00153302	0	0	0	0	0	0
D_0__Bacteria	D_1__Proteobacteria	D_2__Gammaproteobacteria	D_3__Betaproteobacteriales	D_4__Rhodocyclaceae	D_5__uncultured	D_6__uncultured Sterolibacterium sp.		0.00177571	0	0	0	0	0	0
D_0__Bacteria	D_1__Proteobacteria	D_2__Gammaproteobacteria	D_3__Betaproteobacteriales	D_4__Rhodocyclaceae	__	__		0.150483	0.138826	0.0175787	0.0201558	0.0258288	0.000935492	0.0135128
D_0__Bacteria	D_1__Proteobacteria	D_2__Gammaproteobacteria	D_3__Betaproteobacteriales	D_4__SC-I-84	D_5__beta proteobacterium WF17	D_6__beta proteobacterium WF17		0	0	0	0	0	0.00296917	0
D_0__Bacteria	D_1__Proteobacteria	D_2__Gammaproteobacteria	D_3__Betaproteobacteriales	D_4__SC-I-84	D_5__uncultured Burkholderiaceae bacterium	D_6__uncultured Burkholderiaceae bacterium		0	0	0	0	0	0.00126088	0
D_0__Bacteria	D_1__Proteobacteria	D_2__Gammaproteobacteria	D_3__Betaproteobacteriales	D_4__SC-I-84	__	__		0	0	0	0	0	0.000849027	0
D_0__Bacteria	D_1__Proteobacteria	D_2__Gammaproteobacteria	D_3__Betaproteobacteriales	D_4__Sulfuricellaceae	D_5__Ferritrophicum	__		0.000589623	0	0	0	0	0	0
D_0__Bacteria	D_1__Proteobacteria	D_2__Gammaproteobacteria	D_3__Betaproteobacteriales	__	__	__		0.0146584	0	0.0111587	0.000370966	0.00860961	0.015203	0.0197728
D_0__Bacteria	D_1__Proteobacteria	D_2__Gammaproteobacteria	D_3__Cellvibrionales	D_4__Porticoccaceae	D_5__C1-B045	__		0	0.0028831	0	0	0	0	0
D_0__Bacteria	D_1__Proteobacteria	D_2__Gammaproteobacteria	D_3__Cellvibrionales	D_4__Porticoccaceae	D_5__Porticoccus	__		0	0	0	0	0	0	0
D_0__Bacteria	D_1__Proteobacteria	D_2__Gammaproteobacteria	D_3__Competibacterales	D_4__Competibacteraceae	D_5__Candidatus Competibacter	D_6__wastewater metagenome		0	0	0	0	0.00282704	0	0
D_0__Bacteria	D_1__Proteobacteria	D_2__Gammaproteobacteria	D_3__Ectothiorhodospirales	D_4__Ectothiorhodospiraceae	D_5__Thioalbus	D_6__uncultured gamma proteobacterium		0	0	0	0	0	0	0
D_0__Bacteria	D_1__Proteobacteria	D_2__Gammaproteobacteria	D_3__Ectothiorhodospirales	D_4__Ectothiorhodospiraceae	D_5__uncultured	D_6__Thioalkalivibrio sp. BB57		0	0	0.00535005	0	0	0	0
D_0__Bacteria	D_1__Proteobacteria	D_2__Gammaproteobacteria	D_3__Ectothiorhodospirales	D_4__Ectothiorhodospiraceae	D_5__uncultured	D_6__sulfur-oxidizing bacterium OBII5		0	0	0.00229288	0	0	0	0
D_0__Bacteria	D_1__Proteobacteria	D_2__Gammaproteobacteria	D_3__Ectothiorhodospirales	D_4__Thioalkalispiraceae	D_5__Thioalkalispira	D_6__uncultured Thioalkalispira sp.		0	0	0	0	0	0	0
D_0__Bacteria	D_1__Proteobacteria	D_2__Gammaproteobacteria	D_3__Gammaproteobacteria Incertae Sedis	D_4__Unknown Family	D_5__Acidibacter	D_6__Steroidobacter sp. JC2953		0	0	0	0	0	0.00138932	0
D_0__Bacteria	D_1__Proteobacteria	D_2__Gammaproteobacteria	D_3__Gammaproteobacteria Incertae Sedis	D_4__Unknown Family	D_5__Acidibacter	D_6__uncultured eubacterium WD2124		0	0.00122313	0	0	0	0.00138932	0.00231328
D_0__Bacteria	D_1__Proteobacteria	D_2__Gammaproteobacteria	D_3__Gammaproteobacteria Incertae Sedis	D_4__Unknown Family	D_5__Acidibacter	__		0	0	0	0	0	0.000732124	0
D_0__Bacteria	D_1__Proteobacteria	D_2__Gammaproteobacteria	D_3__Gammaproteobacteria Incertae Sedis	D_4__Unknown Family	D_5__uncultured	D_6__uncultured Chromatiales bacterium		0	0	0	0	0.00655359	0	0
D_0__Bacteria	D_1__Proteobacteria	D_2__Gammaproteobacteria	D_3__Immundisolibacterales	D_4__Immundisolibacteraceae	D_5__Immundisolibacter	__		0.00424819	0	0	0	0	0	0.00050984
D_0__Bacteria	D_1__Proteobacteria	D_2__Gammaproteobacteria	D_3__Immundisolibacterales	D_4__Immundisolibacteraceae	__	__		0	0.0018347	0	0	0	0	0
D_0__Bacteria	D_1__Proteobacteria	D_2__Gammaproteobacteria	D_3__JG36-TzT-191	__	__	__		0	0	0	0	0	0.00231553	0
D_0__Bacteria	D_1__Proteobacteria	D_2__Gammaproteobacteria	D_3__KF-JG30-C25	D_4__uncultured soil bacterium	D_5__uncultured soil bacterium	D_6__uncultured soil bacterium		0	0	0	0	0	0.000231553	0
D_0__Bacteria	D_1__Proteobacteria	D_2__Gammaproteobacteria	D_3__Methylococcales	D_4__Methylococcaceae	D_5__Methylocaldum	__		0	0	0.000458575	0	0	0	0
D_0__Bacteria	D_1__Proteobacteria	D_2__Gammaproteobacteria	D_3__Methylococcales	D_4__Methylococcaceae	D_5__Methylococcus	D_6__Methylococcus capsulatus str. Texas = ATCC 19069		0	0	0.000611434	0	0	0	0
D_0__Bacteria	D_1__Proteobacteria	D_2__Gammaproteobacteria	D_3__Methylococcales	D_4__Methylococcaceae	__	__		0	0	0	0	0	0.00347329	0.00450959
D_0__Bacteria	D_1__Proteobacteria	D_2__Gammaproteobacteria	D_3__Methylococcales	D_4__Methylomonaceae	D_5__Methylobacter	__		0	0.00244627	0	0	0	0	0.00260818
D_0__Bacteria	D_1__Proteobacteria	D_2__Gammaproteobacteria	D_3__Methylococcales	D_4__Methylomonaceae	D_5__Methylomicrobium	__		0	0	0.00489147	0	0.00706759	0	0
D_0__Bacteria	D_1__Proteobacteria	D_2__Gammaproteobacteria	D_3__Methylococcales	D_4__Methylomonaceae	D_5__Methylomonas	D_6__Methylomonas sp. EbA		0.00184401	0	0	0	0.0078386	0	0
D_0__Bacteria	D_1__Proteobacteria	D_2__Gammaproteobacteria	D_3__Methylococcales	D_4__Methylomonaceae	D_5__Methylomonas	__		0.00179832	0.00594094	0.00489147	0	0.00334104	0	0
D_0__Bacteria	D_1__Proteobacteria	D_2__Gammaproteobacteria	D_3__Methylococcales	D_4__Methylomonaceae	D_5__Methylosoma	D_6__Methylosoma difficile		0	0	0	0	0.00526857	0	0
D_0__Bacteria	D_1__Proteobacteria	D_2__Gammaproteobacteria	D_3__Methylococcales	D_4__Methylomonaceae	D_5__Methylovulum	D_6__Methylosoma sp. TFB		0	0	0	0	0	0	0.00101968
D_0__Bacteria	D_1__Proteobacteria	D_2__Gammaproteobacteria	D_3__Methylococcales	D_4__Methylomonaceae	D_5__pLW-20	D_6__uncultured soil bacterium		0	0	0	0	0	0	0.00203936
D_0__Bacteria	D_1__Proteobacteria	D_2__Gammaproteobacteria	D_3__Methylococcales	D_4__Methylomonaceae	D_5__uncultured	D_6__uncultured gamma proteobacterium		0.00204403	0	0	0	0	0	0.00642398
D_0__Bacteria	D_1__Proteobacteria	D_2__Gammaproteobacteria	D_3__Methylococcales	D_4__Methylomonaceae	__	__		0.00184795	0	0.0122287	0	0.00218453	0.0127805	0.00808547
D_0__Bacteria	D_1__Proteobacteria	D_2__Gammaproteobacteria	D_3__Nitrosococcales	D_4__Methylophagaceae	D_5__Methylophaga	D_6__bacterium enrichment culture clone 11(2013)		0	0	0.0044329	0	0	0	0
D_0__Bacteria	D_1__Proteobacteria	D_2__Gammaproteobacteria	D_3__Oceanospirillales	D_4__Halomonadaceae	D_5__Halomonas	D_6__Halomonas sp. AB_82		0	0	0.00198716	0	0	0	0
D_0__Bacteria	D_1__Proteobacteria	D_2__Gammaproteobacteria	D_3__Oceanospirillales	D_4__Halomonadaceae	D_5__Marinospirillum	__		0	0	0.00290431	0	0	0	0
D_0__Bacteria	D_1__Proteobacteria	D_2__Gammaproteobacteria	D_3__Oceanospirillales	D_4__Pseudohongiellaceae	D_5__Pseudohongiella	D_6__Betaproteobacteria bacterium LSUCC0112		0	0	0.00198716	0	0	0	0
D_0__Bacteria	D_1__Proteobacteria	D_2__Gammaproteobacteria	D_3__Oceanospirillales	D_4__SS1-B-06-26	D_5__Escherichia coli	D_6__Escherichia coli		0	0.000436834	0	0	0	0	0
D_0__Bacteria	D_1__Proteobacteria	D_2__Gammaproteobacteria	D_3__Oceanospirillales	__	__	__		0	0	0.0125344	0	0	0	0
D_0__Bacteria	D_1__Proteobacteria	D_2__Gammaproteobacteria	D_3__Pseudomonadales	D_4__Moraxellaceae	D_5__Cavicella	D_6__metagenome		0	0	0	0	0	0.000406736	0
D_0__Bacteria	D_1__Proteobacteria	D_2__Gammaproteobacteria	D_3__Pseudomonadales	D_4__Pseudomonadaceae	D_5__Pseudomonas	D_6__Pseudomonas jessenii		0	0	0.00290431	0	0	0	0
D_0__Bacteria	D_1__Proteobacteria	D_2__Gammaproteobacteria	D_3__Pseudomonadales	D_4__Pseudomonadaceae	D_5__Pseudomonas	__		0	0.000698934	0.0270559	0.00370966	0	0	0
D_0__Bacteria	D_1__Proteobacteria	D_2__Gammaproteobacteria	D_3__Salinisphaerales	D_4__Solimonadaceae	D_5__Nevskia	__		0.000117925	0	0	0	0	0	0
D_0__Bacteria	D_1__Proteobacteria	D_2__Gammaproteobacteria	D_3__Salinisphaerales	D_4__Solimonadaceae	D_5__uncultured	D_6__uncultured gamma proteobacterium		0	0.0015726	0	0	0	0	0
D_0__Bacteria	D_1__Proteobacteria	D_2__Gammaproteobacteria	D_3__Steroidobacterales	D_4__Steroidobacteraceae	D_5__uncultured	D_6__Hypsibius dujardini		0	0	0	0	0	0.00604822	0.000987692
D_0__Bacteria	D_1__Proteobacteria	D_2__Gammaproteobacteria	D_3__Steroidobacterales	D_4__Steroidobacteraceae	D_5__uncultured	__		0	0	0	0	0	0.00451606	0.00163349
D_0__Bacteria	D_1__Proteobacteria	D_2__Gammaproteobacteria	D_3__Thiomicrospirales	D_4__Thiomicrospiraceae	D_5__Thioalkalimicrobium	__		0	0	0.0117701	0	0	0	0
D_0__Bacteria	D_1__Proteobacteria	D_2__Gammaproteobacteria	D_3__WD260	__	__	__		0	0	0	0	0	0.00566967	0
D_0__Bacteria	D_1__Proteobacteria	D_2__Gammaproteobacteria	D_3__Xanthomonadales	D_4__Rhodanobacteraceae	D_5__Dyella	__		0.00227002	0	0	0	0.00269854	0	0.00183542
D_0__Bacteria	D_1__Proteobacteria	D_2__Gammaproteobacteria	D_3__Xanthomonadales	D_4__Rhodanobacteraceae	D_5__uncultured	D_6__metagenome		0	0	0	0	0.00192753	0	0
D_0__Bacteria	D_1__Proteobacteria	D_2__Gammaproteobacteria	D_3__Xanthomonadales	D_4__Rhodanobacteraceae	__	__		0	0	0	0	0.00462606	0.00142357	0.000713776
D_0__Bacteria	D_1__Proteobacteria	D_2__Gammaproteobacteria	D_3__Xanthomonadales	D_4__Xanthomonadaceae	D_5__Luteimonas	D_6__Xanthomonas sp. Mitacek01		0	0	0	0	0	0	0.00041787
D_0__Bacteria	D_1__Proteobacteria	D_2__Gammaproteobacteria	D_3__Xanthomonadales	D_4__Xanthomonadaceae	D_5__Rehaibacterium	D_6__rock porewater metagenome		0	0	0.00504433	0.0011129	0.0111796	0	0
D_0__Bacteria	D_1__Proteobacteria	D_2__Gammaproteobacteria	D_3__Xanthomonadales	D_4__Xanthomonadaceae	D_5__uncultured	D_6__uncultured Xanthomonadaceae bacterium		0	0	0	0	0.00578258	0	0
D_0__Bacteria	D_1__Proteobacteria	D_2__Gammaproteobacteria	D_3__Xanthomonadales	D_4__uncultured	D_5__uncultured gamma proteobacterium	D_6__uncultured gamma proteobacterium		0	0	0	0	0.00192753	0	0
D_0__Bacteria	D_1__Proteobacteria	D_2__Gammaproteobacteria	D_3__Xanthomonadales	__	__	__		0	0	0	0	0	0.00166762	0
D_0__Bacteria	D_1__Proteobacteria	D_2__Gammaproteobacteria	__	__	__	__		0.000117925	0	0.00703149	0.000989242	0.00642508	0.00166762	0.000797751
D_0__Bacteria	D_1__Proteobacteria	__	__	__	__	__		0.00176296	0	0.0055029	0.0011129	0.00102801	0.000629963	0.000713776
D_0__Bacteria	D_1__Rokubacteria	D_2__NC10	D_3__Methylomirabilales	D_4__Methylomirabilaceae	D_5__Sh765B-TzT-35	D_6__candidate division NC10 bacterium RIFCSPLOWO2_02_FULL_66_22		0	0	0	0	0	0	0.00296308
D_0__Bacteria	D_1__Rokubacteria	D_2__NC10	D_3__Methylomirabilales	D_4__Methylomirabilaceae	D_5__Sh765B-TzT-35	__		0.00086478	0	0	0	0	0.00796534	0
D_0__Bacteria	D_1__Spirochaetes	D_2__Leptospirae	D_3__Leptospirales	D_4__Leptospiraceae	D_5__Leptonema	D_6__marine metagenome		0	0	0	0	0	0.000162694	0
D_0__Bacteria	D_1__Spirochaetes	D_2__Leptospirae	D_3__Leptospirales	D_4__Leptospiraceae	D_5__RBG-16-49-21	D_6__Spirochaetes bacterium RBG_16_49_21		0	0.000524201	0	0	0	0	0
D_0__Bacteria	D_1__Spirochaetes	D_2__Leptospirae	D_3__Leptospirales	D_4__Leptospiraceae	D_5__RBG-16-49-21	__		0.000871159	0.00445571	0	0.00222579	0	0	0
D_0__Bacteria	D_1__Spirochaetes	D_2__MVP-15	__	__	__	__		0	0	0	0	0.00668209	0	0
D_0__Bacteria	D_1__Spirochaetes	D_2__Spirochaetia	D_3__Spirochaetales	D_4__Spirochaetaceae	D_5__GWE2-31-10	D_6__uncultured bacterium		0	0	0	0.0011129	0	0	0
D_0__Bacteria	D_1__Spirochaetes	D_2__Spirochaetia	D_3__Spirochaetales	D_4__Spirochaetaceae	D_5__GWE2-31-10	D_6__uncultured gamma proteobacterium		0.00020489	0	0	0.000865587	0	0	0
D_0__Bacteria	D_1__Spirochaetes	D_2__Spirochaetia	D_3__Spirochaetales	D_4__Spirochaetaceae	D_5__GWE2-31-10	__		0	0	0	0	0.000514007	0	0
D_0__Bacteria	D_1__Spirochaetes	D_2__Spirochaetia	D_3__Spirochaetales	D_4__Spirochaetaceae	D_5__Sediminispirochaeta	D_6__uncultured Spirochaetes bacterium		0	0	0	0.000618276	0	0	0
D_0__Bacteria	D_1__Spirochaetes	D_2__Spirochaetia	D_3__Spirochaetales	D_4__Spirochaetaceae	D_5__Sediminispirochaeta	D_6__uncultured alpha proteobacterium		0	0.00428097	0	0.00284407	0	0	0
D_0__Bacteria	D_1__Spirochaetes	D_2__Spirochaetia	D_3__Spirochaetales	D_4__Spirochaetaceae	D_5__Sediminispirochaeta	D_6__uncultured spirochete		0	0.00375677	0.00198716	0.000741931	0	0	0
D_0__Bacteria	D_1__Spirochaetes	D_2__Spirochaetia	D_3__Spirochaetales	D_4__Spirochaetaceae	D_5__Sphaerochaeta	D_6__bacterium enrichment culture clone M235		0	0.00165997	0	0	0	0	0
D_0__Bacteria	D_1__Spirochaetes	D_2__Spirochaetia	D_3__Spirochaetales	D_4__Spirochaetaceae	D_5__Sphaerochaeta	__		0	0	0.00137573	0	0	0	0
D_0__Bacteria	D_1__Spirochaetes	D_2__Spirochaetia	D_3__Spirochaetales	D_4__Spirochaetaceae	D_5__Spirochaeta 2	D_6__Spirochaeta cellobiosiphila		0	0	0.00489147	0	0	0	0
D_0__Bacteria	D_1__Spirochaetes	D_2__Spirochaetia	D_3__Spirochaetales	D_4__Spirochaetaceae	D_5__Spirochaeta 2	D_6__Spirochaeta sp.		0.00685969	0	0	0	0	0.014674	0
D_0__Bacteria	D_1__Spirochaetes	D_2__Spirochaetia	D_3__Spirochaetales	D_4__Spirochaetaceae	D_5__Spirochaeta 2	D_6__uncultured Spirochaeta sp.		0	0	0	0	0.00244153	0	0
D_0__Bacteria	D_1__Spirochaetes	D_2__Spirochaetia	D_3__Spirochaetales	D_4__Spirochaetaceae	D_5__Spirochaeta 2	D_6__uncultured Spirochaetales bacterium		0	0	0	0.00197848	0	0	0
D_0__Bacteria	D_1__Spirochaetes	D_2__Spirochaetia	D_3__Spirochaetales	D_4__Spirochaetaceae	D_5__Spirochaeta 2	D_6__uncultured anaerobic bacterium		0.000478077	0	0	0	0	0	0
D_0__Bacteria	D_1__Spirochaetes	D_2__Spirochaetia	D_3__Spirochaetales	D_4__Spirochaetaceae	D_5__Spirochaeta 2	D_6__uncultured prokaryote		0	0	0	0	0	0	0
D_0__Bacteria	D_1__Spirochaetes	D_2__Spirochaetia	D_3__Spirochaetales	D_4__Spirochaetaceae	D_5__Spirochaeta 2	D_6__uncultured soil bacterium		0	0.000961034	0	0	0	0.00108058	0
D_0__Bacteria	D_1__Spirochaetes	D_2__Spirochaetia	D_3__Spirochaetales	D_4__Spirochaetaceae	D_5__Spirochaeta 2	__		0.00084217	0.0015726	0.00244574	0.00123655	0.00218453	0	0.000265917
D_0__Bacteria	D_1__Spirochaetes	D_2__Spirochaetia	D_3__Spirochaetales	D_4__Spirochaetaceae	D_5__Treponema 2	__		0.00511053	0.00113577	0	0.00544083	0.00128502	0.00158627	0
D_0__Bacteria	D_1__Spirochaetes	D_2__Spirochaetia	D_3__Spirochaetales	D_4__Spirochaetaceae	D_5__Treponema	D_6__Treponema stenostreptum		0.000196541	0	0	0	0	0	0
D_0__Bacteria	D_1__Spirochaetes	D_2__Spirochaetia	D_3__Spirochaetales	D_4__Spirochaetaceae	D_5__Treponema	D_6__uncultured Spirochaeta sp.		0.00302523	0	0	0	0	0	0
D_0__Bacteria	D_1__Spirochaetes	D_2__Spirochaetia	D_3__Spirochaetales	D_4__Spirochaetaceae	D_5__Treponema	D_6__uncultured Spirochaetaceae bacterium		0	0	0	0	0.00154202	0	0
D_0__Bacteria	D_1__Spirochaetes	D_2__Spirochaetia	D_3__Spirochaetales	D_4__Spirochaetaceae	D_5__Treponema	D_6__uncultured prokaryote		0	0	0	0.0082849	0	0	0
D_0__Bacteria	D_1__Spirochaetes	D_2__Spirochaetia	D_3__Spirochaetales	D_4__Spirochaetaceae	D_5__uncultured	D_6__Spirochaetaceae bacterium SURF-1		0.00086478	0	0	0	0	0.00331893	0.000815744
D_0__Bacteria	D_1__Spirochaetes	D_2__Spirochaetia	D_3__Spirochaetales	D_4__Spirochaetaceae	D_5__uncultured	D_6__uncultured bacterium		0	0	0.00244574	0	0.00128502	0	0
D_0__Bacteria	D_1__Spirochaetes	D_2__Spirochaetia	D_3__Spirochaetales	D_4__Spirochaetaceae	D_5__uncultured	D_6__uncultured microorganism		0	0	0	0	0	0	0
D_0__Bacteria	D_1__Spirochaetes	D_2__Spirochaetia	D_3__Spirochaetales	D_4__Spirochaetaceae	D_5__uncultured	D_6__uncultured prokaryote		0.0014544	0.00410624	0.00580862	0.00457524	0.0170907	0	0.000866728
D_0__Bacteria	D_1__Spirochaetes	D_2__Spirochaetia	D_3__Spirochaetales	D_4__Spirochaetaceae	D_5__uncultured	D_6__uncultured soil bacterium		0.00482702	0	0	0.000618276	0	0.000894818	0
D_0__Bacteria	D_1__Spirochaetes	D_2__Spirochaetia	D_3__Spirochaetales	D_4__Spirochaetaceae	D_5__uncultured	__		0.00326258	0.00428097	0	0	0	0	0.00806448
D_0__Bacteria	D_1__Spirochaetes	D_2__Spirochaetia	D_3__Spirochaetales	D_4__Spirochaetaceae	__	__		0.00157082	0.0039315	0	0.00865587	0.00102801	0.00105751	0
D_0__Bacteria	D_1__Spirochaetes	D_2__V2072-189E03	D_3__uncultured Spirochaetales bacterium	D_4__uncultured Spirochaetales bacterium	D_5__uncultured Spirochaetales bacterium	D_6__uncultured Spirochaetales bacterium		0.00106132	0	0	0	0	0	0
D_0__Bacteria	D_1__Spirochaetes	D_2__uncultured	D_3__uncultured organism	D_4__uncultured organism	D_5__uncultured organism	D_6__uncultured organism		0	0	0	0	0	0	0
D_0__Bacteria	D_1__Synergistetes	D_2__Synergistia	D_3__Synergistales	D_4__Synergistaceae	D_5__Thermovirga	D_6__uncultured Synergistaceae bacterium		0	0.002621	0	0.00395697	0	0	0
D_0__Bacteria	D_1__TA06	D_2__uncultured bacterium TA06	D_3__uncultured bacterium TA06	D_4__uncultured bacterium TA06	D_5__uncultured bacterium TA06	D_6__uncultured bacterium TA06		0	0	0.00137573	0.00383331	0	0	0
D_0__Bacteria	D_1__TA06	D_2__uncultured bacterium UASB_TL20	D_3__uncultured bacterium UASB_TL20	D_4__uncultured bacterium UASB_TL20	D_5__uncultured bacterium UASB_TL20	D_6__uncultured bacterium UASB_TL20		0.0020155	0	0	0	0	0	0
D_0__Bacteria	D_1__TA06	D_2__uncultured organism	D_3__uncultured organism	D_4__uncultured organism	D_5__uncultured organism	D_6__uncultured organism		0	0	0	0.00544083	0	0	0
D_0__Bacteria	D_1__TA06	D_2__uncultured soil bacterium	D_3__uncultured soil bacterium	D_4__uncultured soil bacterium	D_5__uncultured soil bacterium	D_6__uncultured soil bacterium		0.00235849	0	0	0	0	0.00262427	0
D_0__Bacteria	D_1__TA06	__	__	__	__	__		0	0	0	0.00296773	0	0	0
D_0__Bacteria	D_1__Tenericutes	D_2__Mollicutes	D_3__Izimaplasmatales	D_4__Izimaplasmataceae	D_5__bacterium enrichment culture clone R4-81B	D_6__bacterium enrichment culture clone R4-81B		0	0.00428097	0.00137573	0.000989242	0	0	0
D_0__Bacteria	D_1__Tenericutes	D_2__Mollicutes	D_3__Mollicutes RF39	__	__	__		0	0	0.00489147	0	0	0	0
D_0__Bacteria	D_1__Tenericutes	D_2__Mollicutes	D_3__Mycoplasmatales	D_4__Mycoplasmataceae	D_5__uncultured	D_6__uncultured Firmicutes bacterium		0	0	0	0	0	0	0.000455858
D_0__Bacteria	D_1__Verrucomicrobia	D_2__Verrucomicrobiae	D_3__Chthoniobacterales	D_4__Chthoniobacteraceae	__	__		0	0	0	0	0	0	0.000645799
D_0__Bacteria	D_1__Verrucomicrobia	D_2__Verrucomicrobiae	D_3__Chthoniobacterales	D_4__Terrimicrobiaceae	D_5__FukuN18 freshwater group	D_6__uncultured bacterium FukuN106		0	0	0	0	0	0	0.000968696
D_0__Bacteria	D_1__Verrucomicrobia	D_2__Verrucomicrobiae	D_3__LD1-PB3	__	__	__		0.00043239	0	0	0	0	0	0
D_0__Bacteria	D_1__Verrucomicrobia	D_2__Verrucomicrobiae	D_3__Opitutales	D_4__Opitutaceae	D_5__Lacunisphaera	D_6__Opitutus sp. NVT1		0.000751263	0	0	0	0	0	0
D_0__Bacteria	D_1__Verrucomicrobia	D_2__Verrucomicrobiae	D_3__Opitutales	D_4__Opitutaceae	D_5__Lacunisphaera	D_6__bacterium RS58G		0	0	0	0	0.00115652	0	0
D_0__Bacteria	D_1__Verrucomicrobia	D_2__Verrucomicrobiae	D_3__Opitutales	D_4__Opitutaceae	D_5__Lacunisphaera	D_6__groundwater metagenome		0	0	0	0	0	0	0.00117263
D_0__Bacteria	D_1__Verrucomicrobia	D_2__Verrucomicrobiae	D_3__Opitutales	D_4__Opitutaceae	D_5__Lacunisphaera	D_6__mine drainage metagenome		0.000471698	0	0	0	0	0	0.00142755
D_0__Bacteria	D_1__Verrucomicrobia	D_2__Verrucomicrobiae	D_3__Opitutales	D_4__Opitutaceae	D_5__Lacunisphaera	__		0	0	0	0	0	0	0.000265917
D_0__Bacteria	D_1__Verrucomicrobia	D_2__Verrucomicrobiae	D_3__Pedosphaerales	D_4__Pedosphaeraceae	D_5__ADurb.Bin063-1	D_6__bacterium Ellin5102		0	0	0	0	0	0	0.00125361
D_0__Bacteria	D_1__Verrucomicrobia	D_2__Verrucomicrobiae	D_3__Pedosphaerales	D_4__Pedosphaeraceae	D_5__ADurb.Bin063-1	D_6__bacterium Ellin515		0	0	0	0	0	0	0.00197538
D_0__Bacteria	D_1__Verrucomicrobia	D_2__Verrucomicrobiae	D_3__Pedosphaerales	D_4__Pedosphaeraceae	D_5__ADurb.Bin063-1	D_6__uncultured Pedosphaera sp.		0	0	0	0	0	8.13471e-05	0
D_0__Bacteria	D_1__Verrucomicrobia	D_2__Verrucomicrobiae	D_3__Pedosphaerales	D_4__Pedosphaeraceae	D_5__ADurb.Bin063-1	D_6__uncultured subdivision 3 bacterium		0	0	0	0	0	0.0135412	0.00668591
D_0__Bacteria	D_1__Verrucomicrobia	D_2__Verrucomicrobiae	D_3__Pedosphaerales	D_4__Pedosphaeraceae	D_5__ADurb.Bin063-1	__		0.00439463	0	0	0	0	0.00626373	0.00362687
D_0__Bacteria	D_1__Verrucomicrobia	D_2__Verrucomicrobiae	D_3__Pedosphaerales	D_4__Pedosphaeraceae	D_5__Pedosphaera	D_6__Pedosphaera parvula Ellin514		0.000157233	0	0	0	0.00179902	0.000162694	0
D_0__Bacteria	D_1__Verrucomicrobia	D_2__Verrucomicrobiae	D_3__Pedosphaerales	D_4__Pedosphaeraceae	D_5__Pedosphaera	__		0.00210444	0	0	0	0	0	0
D_0__Bacteria	D_1__Verrucomicrobia	D_2__Verrucomicrobiae	D_3__Pedosphaerales	D_4__Pedosphaeraceae	D_5__bacterium enrichment culture clone auto67_4W	D_6__bacterium enrichment culture clone auto67_4W		0	0	0	0	0	0	0.00419969
D_0__Bacteria	D_1__Verrucomicrobia	D_2__Verrucomicrobiae	D_3__Pedosphaerales	D_4__Pedosphaeraceae	D_5__uncultured Crater Lake bacterium CL120-133	D_6__uncultured Crater Lake bacterium CL120-133		0.0019261	0	0	0	0	0	0
D_0__Bacteria	D_1__Verrucomicrobia	D_2__Verrucomicrobiae	D_3__Pedosphaerales	D_4__Pedosphaeraceae	D_5__uncultured Prosthecobacter sp.	D_6__uncultured Prosthecobacter sp.		0	0	0	0	0	0	0.00110166
D_0__Bacteria	D_1__Verrucomicrobia	D_2__Verrucomicrobiae	D_3__Pedosphaerales	D_4__Pedosphaeraceae	__	__		0.000956154	0	0	0	0.000899512	0	0.0035329
D_0__Bacteria	D_1__Verrucomicrobia	D_2__Verrucomicrobiae	D_3__Verrucomicrobiales	D_4__Rubritaleaceae	D_5__Luteolibacter	D_6__Luteolibacter algae		0	0	0	0	0.00488306	0	0
D_0__Bacteria	D_1__Verrucomicrobia	D_2__Verrucomicrobiae	D_3__Verrucomicrobiales	D_4__Rubritaleaceae	D_5__Luteolibacter	D_6__Verrucomicrobium sp. IMCC25901		0	0	0	0	0	0	0.000968696
D_0__Bacteria	D_1__Verrucomicrobia	D_2__Verrucomicrobiae	D_3__Verrucomicrobiales	D_4__Rubritaleaceae	D_5__Luteolibacter	D_6__uncultured prokaryote		0	0	0	0	0.00475456	0	0
D_0__Bacteria	D_1__Verrucomicrobia	D_2__Verrucomicrobiae	D_3__Verrucomicrobiales	D_4__Rubritaleaceae	D_5__Luteolibacter	__		0	0	0	0	0.00462606	0.00056943	0.00307704
D_0__Bacteria	D_1__WS4	__	__	__	__	__		0.000353774	0	0	0	0	0	0
D_0__Bacteria	D_1__Zixibacteria	D_2__bacterium enrichment culture clone Anammox_55	D_3__bacterium enrichment culture clone Anammox_55	D_4__bacterium enrichment culture clone Anammox_55	D_5__bacterium enrichment culture clone Anammox_55	D_6__bacterium enrichment culture clone Anammox_55		0.0020111	0	0	0	0	0.000849027	0
D_0__Bacteria	D_1__Zixibacteria	D_2__candidate division Zixibacteria bacterium RBG_16_43_9	D_3__candidate division Zixibacteria bacterium RBG_16_43_9	D_4__candidate division Zixibacteria bacterium RBG_16_43_9	D_5__candidate division Zixibacteria bacterium RBG_16_43_9	D_6__candidate division Zixibacteria bacterium RBG_16_43_9		0	0	0	0	0	0	0
D_0__Bacteria	D_1__Zixibacteria	D_2__candidate division Zixibacteria bacterium SM1_73	D_3__candidate division Zixibacteria bacterium SM1_73	D_4__candidate division Zixibacteria bacterium SM1_73	D_5__candidate division Zixibacteria bacterium SM1_73	D_6__candidate division Zixibacteria bacterium SM1_73		0	0	0.00259859	0.000989242	0	0	0
D_0__Bacteria	D_1__Zixibacteria	D_2__uncultured Chloroflexi bacterium	D_3__uncultured Chloroflexi bacterium	D_4__uncultured Chloroflexi bacterium	D_5__uncultured Chloroflexi bacterium	D_6__uncultured Chloroflexi bacterium		0	0	0.00290431	0	0	0	0
D_0__Bacteria	D_1__Zixibacteria	D_2__uncultured delta proteobacterium	D_3__uncultured delta proteobacterium	D_4__uncultured delta proteobacterium	D_5__uncultured delta proteobacterium	D_6__uncultured delta proteobacterium		0	0	0	0	0	0.000951189	0
D_0__Bacteria	D_1__Zixibacteria	__	__	__	__	__		0	0	0	0.003586	0	0	0
D_0__Bacteria	__	__	__	__	__	__		0.0337708	0.0242006	0.00336289	0.0206504	0.00873811	0.0107862	0.00437663
D_0__Eukaryota	D_1__SAR	D_2__Alveolata	D_3__Ciliophora	D_7__Bursariomorphida	D_8__Bryometopus	__		0	0	0	0	0	0	7.59763e-05
Unassigned	__	__	__	__	__	__		0.00100972	0	0	0	0	0	0
